# Supplementary material for: Multi-ancestry epigenome-wide analyses identify methylated sites associated with aortic augmentation index in TOPMed MESA
Source: Sci Rep. 2023 Oct 17;13:17680. doi: 10.1038/s41598-023-44806-z (PMC10582077; doi:10.1038/s41598-023-44806-z)
Supplement: Supplementary file 2 — Supplementary Information 2. [file 41598_2023_44806_MOESM2_ESM.xlsx]

## Sheet: S1
Supplementary Table 1: Sample characteristics and association of clinical characteristics with AS/PH traits included in the analysis of TOPMed MESA Exam 1. estimate (se) and p-value, estimated effect size (standard error) and p-value from linear regression model between transformed AS/PH trait and each clinical characteristic; median (25th percentile, 75th percentile); mean±sd; CMR-PWV, aortic ar…
	CMR-PWV			AAD			DAD			YM			DC			PTC1			PTC2
	summary statistics	estimate (se)	p-value	summary statistics	estimate (se)	p-value	summary statistics	estimate (se)	p-value	summary statistics	estimate (se)	p-value	summary statistics	estimate (se)	p-value	summary statistics	estimate (se)	p-value	summary statistics	estimate (se)	p-value
N	438			439			440			874			874			835			839
Clinical trait measure	7.11 (5.41, 9.47)			1.38 (0.84, 2.33)			1.73 (1.07, 2.75)			1149.01 (901.39, 1464.29)			0.0025 (0.0019, 0.0031)			373.46 (274.73, 523.15)			93.23 (69.83, 122.16)
Age, year	60±10	0.0186 (0.0021)	8.96934e-18	60±10	-0.0268 (0.0036)	2.46438e-13	60±10	-0.0292 (0.0032)	2.81341e-18	60±10	0.0058 (0.0014)	3.80687e-05	60±10	-0.0004 (0.0003)	6.71661e-43	60±10	-0.0153 (0.0019)	1.84186e-15	60±10	-0.0149 (0.0014)	7.60648e-26
Male, %	49	-0.0163 (0.0431)	0.706236	49	0.1244 (0.0721)	0.0853122	49	0.1587 (0.0667)	0.0178484	48	-0.0693 (0.0276)	0.0123108	48	0.0012 (0.0007)	0.0633256	48	0.0388 (0.0384)	0.311583	48	0.2427 (0.0276)	7.18785e-18
Non-Hispanic White, %	38	baseline	baseline	37	baseline	baseline	37	baseline	baseline	42	baseline	baseline	42	baseline	baseline	41	baseline	baseline	41	baseline	baseline
African American, %	23	0.0975 (0.0565)	0.0851132	23	-0.3170 (0.0945)	0.000866082	23	-0.3929 (0.0866)	7.38768e-06	19	0.1378 (0.0378)	0.000284158	19	-0.0045 (0.0009)	3.36675e-07	19	-0.0508 (0.0530)	0.33733	19	-0.1452 (0.0398)	0.000282978
Hispanic/Latino, %	28	0.0714 (0.0537)	0.184415	28	-0.1531 (0.0899)	0.0893515	28	-0.1115 (0.0824)	0.176477	31	0.072 (0.0326)	0.0273156	31	-0.0024 (0.0008)	0.00147208	32	-0.0694 (0.0446)	0.119965	32	-0.0808 (0.0345)	0.016046
Chinese, %	11	-0.0690 (0.0730)	0.345448	12	-0.1066 (0.1195)	0.373097	12	0.0096 (0.1096)	0.929977	8	0.0316 (0.0540)	0.55822	8	-0.0003 (0.0013)	0.781386	8	-0.3203 (0.0742)	1.78065e-05	8	-0.1523 (0.0555)	0.00619126
BMI, kg/m2	28.04±4.65	-0.0092 (0.0046)	0.0470913	28.01±4.64	0.0089 (0.0078)	0.253099	28.01±4.64	-0.0163 (0.0072)	0.0242807	28.77±5.12	0.0031 (0.0027)	0.245907	28.77±5.12	-0.0002 (0.0006)	0.00182271	28.82±5.23	0.0082 (0.0037)	0.0248025	28.82±5.23	0.0068 (0.0027)	0.0139458
Never smoker, %	51	baseline	baseline	51	baseline	baseline	51	baseline	baseline	48	baseline	baseline	48	baseline	baseline	50	baseline	baseline	50	baseline	baseline
Former smoker, %	37	-0.0004 (0.0466)	0.993276	37	0.0894 (0.0780)	0.252031	37	0.0332 (0.0723)	0.646261	38	-0.0411 (0.0298)	0.16832	38	0.0008 (0.0007)	0.271817	37	0.0475 (0.0415)	0.252312	37	0.0279 (0.0312)	0.370982
Current smoker, %	12	0.0479 (0.0699)	0.493663	12	-0.1353 (0.1184)	0.253732	12	0.0983 (0.1099)	0.371834	14	-0.1195 (0.0425)	0.00507834	14	0.0038 (0.0010)	0.000184225	13	0.0589 (0.0601)	0.327706	13	0.0301 (0.0449)	0.503675
Smoking pack-years	9.43±17.68	0.0015 (0.0012)	0.229904	9.33±17.63	-0.0002 (0.0021)	0.932955	9.43±17.73	0.0032 (0.0019)	0.0924148	9.83±17.56	-0.0015 (0.0008)	0.0602011	9.83±17.56	8.87E-06 (1.87E-05)	0.635466	9.66±17.50	-0.0002 (0.0011)	0.873451	9.67±17.48	-0.0011 (0.0008)	0.223411
Mean arterial pressure, mmHg	88.59±11.81	0.0087 (0.0018)	1.50448e-06	88.45±11.83	-0.0192 (0.0029)	1.40795e-10	88.46±11.81	-0.0173 (0.0027)	5.7878e-10	88.86±11.99	0.0093 (0.0011)	1.79992e-16	88.86±11.99	-0.0003 (2.48E-05)	1.3427e-37	88.88±12.05	-0.0087 (0.0016)	3.67967e-08	88.84±12.05	-0.0072 (0.0012)	9.09131e-10
Anti-hypertensive medication, %	35	0.1366 (0.0448)	0.00245328	35	-0.2757 (0.0750)	0.000266776	35	-0.3590 (0.0685)	2.48655e-07	34	0.0833 (0.0291)	0.00427155	34	-0.0046 (0.0007)	7.53886e-12	34	-0.1036 (0.0403)	0.0103344	34	-0.1579 (0.0299)	1.62503e-07
Anti-diabetic medication, %	6	-0.0644 (0.0881)	0.465302	6	-0.2855 (0.1474)	0.0534124	6	-0.3321 (0.1366)	0.0154588	8	0.0132 (0.0521)	0.800702	8	-0.0023 (0.0012)	0.0599742	8	-0.0883 (0.0720)	0.22076	8	0.0309 (0.0542)	0.568756
Lipid-lowering medication, %	17	0.0247 (0.0572)	0.666223	17	-0.0579 (0.0971)	0.551206	17	-0.0304 (0.0902)	0.73612	16	0.0260 (0.0375)	0.488814	16	-0.0016 (0.0009)	0.068801	16	-0.1591 (0.0518)	0.00221351	16	-0.0253 (0.0391)	0.517876
Fasting glucose, mg/dL	94.51±24.69	0.00003 (0.0009)	0.976439	94.40±24.61	-0.0041 (0.0015)	0.0057029	94.43±24.59	-0.0028 (0.0014)	0.038008	95.63±25.55	0.0012 (0.0005)	0.0290374	95.63±25.55	-0.0001 (1.26E-05)	1.04664e-05	95.17±23.82	-0.0028 (0.0008)	0.000485562	95.14±23.77	-0.0008 (0.0006)	0.165811
HDL cholesterol, mg/dL	50.50±13.49	0.0022 (0.0016)	0.168701	50.54±13.68	-0.0021 (0.0026)	0.426798	50.55±13.67	-0.0048 (0.0025)	0.053192	50.26±13.93	0.0018 (0.0010)	0.0775682	50.26±13.93	-3.70E-05 (2.34E-05)	0.115132	50.43±13.89	-0.0006 (0.0014)	0.646931	50.39±13.90	-0.0045 (0.0010)	1.53127e-05
LDL cholesterol, mg/dL	118.88±30.17	-0.0004 (0.0007)	0.595813	118.39±30.56	0.0009 (0.0012)	0.438337	118.40±30.53	0.0020 (0.0011)	0.0727434	118.25±31.49	0.0003 (0.0004)	0.568156	118.25±31.49	-1.37E-06 (1.05E-05)	0.896684	118.47±31.43	-0.0008 (0.0006)	0.212289	118.42±31.41	0.0003 (0.0005)	0.459199
Triglycerides, mg/dL	129.07±101.74	-0.0003 (0.0002)	0.196908	129.94±102.27	0.0002 (0.0004)	0.489504	129.98±102.16	0.0003 (0.0003)	0.420503	136.65±98.78	0.0001 (0.0001)	0.393391	136.65±98.78	-1.76E-06 (3.30E-06)	0.593824	135.81±84.25	-0.0001 (0.0002)	0.779539	135.82±84.06	0.0001 (0.0002)	0.65829

## Sheet: S3
Supplementary Table 3: 59 candidate genes that are related to arterial stiffness and pulsatile hemodynamics from literature review.
gene_name	gene_id	chr	gene_start_hg38	gene_end_hg38	strand
AGT	ENSG00000135744.7	chr1	230690776	230745583	F
CAPN9	ENSG00000135773.12	chr1	230747289	230803356	F
CRP	ENSG00000132693.12	chr1	159712289	159714589	R
ECE1	ENSG00000117298.14	chr1	21217247	21345572	R
MYBPH	ENSG00000133055.8	chr1	203167811	203175826	R
REN	ENSG00000143839.14	chr1	204154819	204190324	R
SELP	ENSG00000174175.16	chr1	169588849	169630193	R
TXNIP	ENSG00000265972.5	chr1	145992435	145996579	R
VCAM1	ENSG00000162692.10	chr1	100719742	100739045	F
ADRB1	ENSG00000043591.5	chr10	114043866	114046904	F
FAS	ENSG00000026103.21	chr10	88953813	89029605	F
SIRT1	ENSG00000096717.11	chr10	67884656	67918390	F
CAPN1	ENSG00000014216.15	chr11	65180566	65212006	F
ETS1	ENSG00000134954.14	chr11	128458761	128587593	R
MMP12	ENSG00000262406.2	chr11	102862736	102874982	R
ATP2B1	ENSG00000070961.15	chr12	89588049	89709366	R
FGF23	ENSG00000118972.1	chr12	4368227	4379712	R
GNB3	ENSG00000111664.10	chr12	6839954	6847393	F
COL4A1	ENSG00000187498.14	chr13	110148963	110307157	F
COL4A2	ENSG00000134871.17	chr13	110305812	110513209	F
EDNRB	ENSG00000136160.14	chr13	77895481	77975529	R
ESR2	ENSG00000140009.18	chr14	64084232	64338631	R
TGFB3	ENSG00000119699.7	chr14	75958097	75983011	R
CYP19A1	ENSG00000137869.14	chr15	51208057	51338601	R
FBN1	ENSG00000166147.13	chr15	48408313	48645721	R
MFGE8	ENSG00000140545.14	chr15	88898683	88913405	R
CYBA	ENSG00000051523.10	chr16	88643289	88651079	R
IL32	ENSG00000008517.16	chr16	3065297	3082192	F
MMP2	ENSG00000087245.12	chr16	55389700	55506691	F
SLC6A2	ENSG00000103546.18	chr16	55655928	55707645	F
ACE	ENSG00000159640.15	chr17	63477061	63498380	F
CCL2	ENSG00000108691.9	chr17	34255218	34257203	F
ICAM1	ENSG00000090339.8	chr19	10271093	10286615	F
TGFB1	ENSG00000105329.9	chr19	41301587	41353922	R
NFE2L2	ENSG00000116044.15	chr2	177227595	177392697	R
MMP9	ENSG00000100985.7	chr20	46008908	46016561	F
SEC14L6	ENSG00000214491.8	chr22	30522797	30546741	R
ADIPOQ	ENSG00000181092.9	chr3	186842704	186858463	F
AGTR1	ENSG00000144891.17	chr3	148697784	148743008	F
RAB6B	ENSG00000154917.10	chr3	133824235	133895882	R
EDNRA	ENSG00000151617.15	chr4	147480917	147544954	F
NFKB1	ENSG00000109320.11	chr4	102501266	102617302	F
ADRB2	ENSG00000169252.5	chr5	148826611	148828623	F
ERAP2	ENSG00000164308.16	chr5	96875939	96919716	R
AGER	ENSG00000204305.13	chr6	32180968	32184380	R
EDN1	ENSG00000078401.6	chr6	12256463	12297194	F
ENPP1	ENSG00000197594.11	chr6	131808016	131895155	F
ESR1	ENSG00000091831.22	chr6	151654148	152129619	F
GLO1	ENSG00000124767.6	chr6	38675925	38703145	R
MOCS1	ENSG00000124615.17	chr6	39899578	39934551	R
ROS1	ENSG00000047936.10	chr6	117287353	117426065	R
TNF	ENSG00000232810.3	chr6	31575565	31578336	F
ELN	ENSG00000049540.16	chr7	74027772	74069907	F
IL6	ENSG00000136244.11	chr7	22725884	22732002	F
NOS3	ENSG00000164867.10	chr7	150991017	151014588	F
ADRB3	ENSG00000188778.5	chr8	37962990	37966599	R
ANGPT1	ENSG00000154188.9	chr8	107249482	107498055	R
COL14A1	ENSG00000187955.11	chr8	120059780	120373573	F
CYP11B2	ENSG00000179142.2	chr8	142910559	142917843	R

## Sheet: S4
Supplementary Table 4: The suggestive differentially methylated positions associated with AIx from both epigenome-wide and candidate-gene approaches. The EWAS p-value thresholds are 1e-04 and 0.05 for suggestive differentially methylated positions from epigenome-wide and canddidate-gene approach respectively; positions are based on GRCh38/hg38; FDR, false discovery rate based on multiple testing …
Approach	CpG	chr	position	EWAS_estimate	EWAS_se	EWAS_pval	FDR	UCSC_RefGene_Group	Relation_to_UCSC_CpG_Island	gene
Epigenome-wide	cg20711926	chr2	38110999	0.745878	0.122605	1.87e-09	0.000919769			CYP1B1-AS1;CYP1B1
Epigenome-wide	cg25309493	chr2	232980000	0.911423	0.171802	1.48e-07	0.0364409	5'UTR		NGEF
Epigenome-wide	cg09414922	chr17	76565370	0.517534	0.103364	6.9e-07	0.091062			RP11-666A8.13
Epigenome-wide	cg03083467	chr17	49209862	0.508821	0.103216	1.01e-06	0.091062	5'UTR;TSS1500		GNGT2;ABI3
Epigenome-wide	cg06068711	chr2	131529505	0.514557	0.107164	1.9e-06	0.091062	Body	S_Shore	CCDC74A;RNU6-81P
Epigenome-wide	cg10541183	chr19	51369100	0.446449	0.0930384	1.93e-06	0.091062	TSS200	S_Shore	CLDND2
Epigenome-wide	cg02396110	chr2	143150428	-0.44144	0.0923978	2.13e-06	0.091062	5'UTR		ARHGAP15
Epigenome-wide	cg09418635	chr14	100503572	0.940495	0.19692	2.15e-06	0.091062	Body		WDR25
Epigenome-wide	cg05361290	chr17	13532145	0.609263	0.127633	2.18e-06	0.091062	Body		HS3ST3A1
Epigenome-wide	cg01825818	chr2	130796446	0.375125	0.0786363	2.21e-06	0.091062		N_Shore	CYCSP8
Epigenome-wide	cg18963171	chr21	42022832	0.491999	0.103205	2.24e-06	0.091062	Body		C21orf121
Epigenome-wide	cg04922682	chr3	189142739	0.428586	0.0901732	2.4e-06	0.091062			TPRG1
Epigenome-wide	cg23151714	chr15	38651034	-0.209959	0.0442848	2.54e-06	0.091062			RP11-275I4.2
Epigenome-wide	cg17873675	chr18	44723461	0.661579	0.139665	2.6e-06	0.091062	Body		SETBP1
Epigenome-wide	cg26353322	chr12	110622557	0.868788	0.184673	3.03e-06	0.0992302	Body		TCTN1
Epigenome-wide	cg23400208	chr10	59176272	-0.634894	0.135451	3.29e-06	0.100138	TSS1500	Island	PHYHIPL
Epigenome-wide	cg21009769	chr22	28772148	0.727728	0.155624	3.47e-06	0.100138	TSS1500	N_Shore	CCDC117
Epigenome-wide	cg04752066	chr6	42504030	0.301518	0.0652235	4.46e-06	0.111589			RP11-256G5.1
Epigenome-wide	cg24270163	chr1	52635463	0.58667	0.127289	4.76e-06	0.111589	Body	S_Shore	FAM159A
Epigenome-wide	cg05550603	chr17	73291201	0.922229	0.200361	4.89e-06	0.111589	5'UTR		CDC42EP4
Epigenome-wide	cg07495637	chr2	25920582	0.460092	0.100283	5.25e-06	0.111589			NDUFB4P4;KIF3C
Epigenome-wide	cg21945520	chr19	35110936	0.375215	0.0818879	5.39e-06	0.111589			CTD-2527I21.15;FXYD3
Epigenome-wide	cg20223399	chr7	110727126	0.332474	0.0726498	5.54e-06	0.111589	Body		IMMP2L
Epigenome-wide	cg21240640	chr2	27576522	0.799205	0.175268	5.98e-06	0.111589	5'UTR;1stExon		C2orf16
Epigenome-wide	cg15035920	chr20	49976746	0.607076	0.133253	6.09e-06	0.111589			RNU6-147P
Epigenome-wide	cg08812177	chr1	159802367	0.420132	0.0923252	6.24e-06	0.111589	TSS200;Body		FCRL6
Epigenome-wide	cg15690316	chr6	32128583	0.660982	0.145484	6.45e-06	0.111589	TSS1500	N_Shore	ATF6B
Epigenome-wide	cg23651281	chr12	7067043	0.676423	0.149543	7.08e-06	0.111589	ExonBnd;Body		C1S
Epigenome-wide	cg04527989	chr5	72318926	0.50701	0.112654	7.85e-06	0.111589	TSS1500;Body	N_Shore	PTCD2;MRPS27
Epigenome-wide	cg22488278	chr4	2320231	0.743432	0.165281	7.95e-06	0.111589	Body		ZFYVE28
Epigenome-wide	cg13733008	chr4	77167583	0.888401	0.197536	7.97e-06	0.111589	3'UTR		CCNG2
Epigenome-wide	cg06875670	chr10	117449363	0.826568	0.183973	8.14e-06	0.111589			CTA-109P11.4;EMX2OS
Epigenome-wide	cg06139239	chr3	131352002	0.528875	0.117746	8.18e-06	0.111589			RP11-933H2.4
Epigenome-wide	cg05700554	chr11	69341588	0.884581	0.196973	8.21e-06	0.111589			MYEOV
Epigenome-wide	cg18999855	chr6	161242264	0.59239	0.132227	8.62e-06	0.111589	5'UTR		AGPAT4
Epigenome-wide	cg26957356	chr17	40307104	-0.627082	0.140086	8.77e-06	0.111589			CDC6;RARA
Epigenome-wide	cg02067882	chr2	220619785	0.200328	0.0449168	9.45e-06	0.111589			AC067956.1
Epigenome-wide	cg22665096	chr12	41709041	0.606745	0.136122	9.56e-06	0.111589			MTND1P24
Epigenome-wide	cg11131246	chr20	1416210	0.406781	0.0913132	9.68e-06	0.111589			FKBP1A;NSFL1C
Epigenome-wide	cg09361598	chr17	1609098	0.635436	0.142659	9.7e-06	0.111589	Body	S_Shelf	SLC43A2
Epigenome-wide	cg20695534	chr1	210377532	0.563138	0.126525	9.85e-06	0.111589	Body		HHAT
Epigenome-wide	cg04262623	chr7	70720383	-0.194906	0.0438036	9.91e-06	0.111589	Body		AUTS2
Epigenome-wide	cg10990006	chr17	67247173	0.306833	0.0690084	1.01e-05	0.111589		S_Shore	HELZ;RP11-401F2.3
Epigenome-wide	cg14910227	chr14	101033789	0.586104	0.131864	1.01e-05	0.111589	Body		MIR495
Epigenome-wide	cg09289684	chr6	89966666	-0.695934	0.156743	1.04e-05	0.111589	Body		BACH2
Epigenome-wide	cg03699103	chr5	32241117	0.33885	0.076355	1.05e-05	0.111589	Body		MTMR12
Epigenome-wide	cg13378486	chr6	32147445	0.612879	0.138383	1.09e-05	0.112193		N_Shore	PRRT1
Epigenome-wide	cg27209881	chr2	157453400	-0.574419	0.129908	1.12e-05	0.112193			CYTIP
Epigenome-wide	cg21930227	chr1	108961426	0.437351	0.0989198	1.13e-05	0.112193	5'UTR	N_Shore	CLCC1
Epigenome-wide	cg16337278	chr3	117527132	0.45748	0.104185	1.29e-05	0.112193			RNU6-1200P
Epigenome-wide	cg04195858	chr16	8745377	0.699397	0.159462	1.32e-05	0.112193	Body		ABAT
Epigenome-wide	cg27313201	chr1	154193429	0.637328	0.145314	1.32e-05	0.112193	TSS1500		TPM3
Epigenome-wide	cg18279341	chr7	129150802	0.530396	0.12104	1.34e-05	0.112193	Body		TSPAN33
Epigenome-wide	cg23443166	chr4	123416223	-0.330259	0.075424	1.36e-05	0.112193			SPRY1
Epigenome-wide	cg04892724	chr7	4236153	0.88116	0.201295	1.37e-05	0.112193	Body		SDK1
Epigenome-wide	cg22341683	chr15	61050162	0.405929	0.092766	1.38e-05	0.112193	Body		RORA
Epigenome-wide	cg17169712	chr21	41962292	0.411802	0.0941816	1.4e-05	0.112193			C2CD2;ZBTB21
Epigenome-wide	cg16238475	chr17	5184473	0.482009	0.110314	1.42e-05	0.112193	5'UTR		ZNF594
Epigenome-wide	cg04280657	chr10	124016641	0.440013	0.100733	1.43e-05	0.112193	Body		CHST15
Epigenome-wide	cg06616506	chr7	23235874	0.983804	0.22527	1.44e-05	0.112193			AC005082.12;GPNMB
Epigenome-wide	cg15182360	chr13	61415605	-0.951536	0.218575	1.53e-05	0.112193	TSS200		PCDH20
Epigenome-wide	cg23527612	chr6	35552744	0.816012	0.187651	1.56e-05	0.112193			RP3-340B19.2
Epigenome-wide	cg07697733	chr6	33019141	0.479465	0.110268	1.56e-05	0.112193			HLA-DOA
Epigenome-wide	cg10695722	chr20	31830368	0.522578	0.120274	1.59e-05	0.112193	Body		MYLK2
Epigenome-wide	cg20351582	chr5	132664300	0.367754	0.0847036	1.61e-05	0.112193			TH2LCRR;IL13
Epigenome-wide	cg04794556	chr2	1608493	0.747825	0.172299	1.62e-05	0.112193			AC144450.1
Epigenome-wide	cg02407068	chr4	39770232	0.724675	0.167168	1.66e-05	0.112193	Body	Island	UBE2K
Epigenome-wide	cg26677137	chr2	131529493	0.374672	0.0864405	1.66e-05	0.112193	Body	S_Shore	CCDC74A;RNU6-81P
Epigenome-wide	cg15842800	chr5	73291569	0.616414	0.142221	1.66e-05	0.112193			RP11-60A8.1
Epigenome-wide	cg13904286	chr1	10471935	0.414128	0.0958034	1.75e-05	0.112193	Body	N_Shore	DFFA
Epigenome-wide	cg02438164	chr16	4601732	0.333166	0.0770936	1.76e-05	0.112193			C16orf96;UBALD1
Epigenome-wide	cg14861002	chr21	38139503	0.280487	0.064967	1.79e-05	0.112193	Body		DSCR8
Epigenome-wide	cg09573359	chr3	23807073	-0.559126	0.1296	1.82e-05	0.112193	5'UTR	Island	UBE2E1
Epigenome-wide	cg02739534	chr10	24310256	0.959386	0.222422	1.82e-05	0.112193	Body		KIAA1217
Epigenome-wide	cg04163638	chr2	16650980	0.466906	0.108266	1.83e-05	0.112193	5'UTR		FAM49A
Epigenome-wide	cg14732602	chr9	135417513	0.250338	0.0580498	1.83e-05	0.112193			SOCS5P2
Epigenome-wide	cg08412053	chr12	124127155	0.494312	0.114667	1.84e-05	0.112193	5'UTR		ZNF664-FAM101A
Epigenome-wide	cg01945662	chr10	3961511	0.540795	0.125453	1.84e-05	0.112193			RP11-464C19.3
Epigenome-wide	cg19439770	chr1	205945150	0.396173	0.0919274	1.85e-05	0.112193			SLC26A9;RP4-681L3.2
Epigenome-wide	cg04853616	chr10	114571851	0.670322	0.155609	1.87e-05	0.112193	Body		ABLIM1
Epigenome-wide	cg20228101	chr17	20322553	0.85673	0.198942	1.88e-05	0.112193	Body	S_Shore	CCDC144CP
Epigenome-wide	cg11225266	chr12	53486542	0.636988	0.148112	1.93e-05	0.112193	Body		MAP3K12
Epigenome-wide	cg03582285	chr17	42548297	0.147042	0.0342348	1.98e-05	0.112193		Island	HSD17B1P1
Epigenome-wide	cg08616951	chr11	394546	0.972733	0.226656	2.01e-05	0.112193	Body	Island	PKP3
Epigenome-wide	cg15043117	chr14	72463752	0.417382	0.0972668	2.01e-05	0.112193	Body		RGS6
Epigenome-wide	cg09124901	chr11	10330246	0.938136	0.218853	2.05e-05	0.112193	Body		CAND1.11
Epigenome-wide	cg02373493	chr7	142939027	0.756866	0.176633	2.07e-05	0.112193	TSS1500		C7orf34
Epigenome-wide	cg13471408	chr1	178027044	0.718859	0.167808	2.08e-05	0.112193	Body		LOC730102
Epigenome-wide	cg22730464	chr5	95620113	-0.627297	0.146479	2.09e-05	0.112193	TSS200	Island	GPR150
Epigenome-wide	cg05425909	chr19	19418649	-0.354039	0.0827047	2.1e-05	0.112193	5'UTR		GATAD2A
Epigenome-wide	cg14801356	chr15	52254427	0.639996	0.149541	2.11e-05	0.112193	Body		MYO5C
Epigenome-wide	cg27381412	chr1	109474149	0.652636	0.152507	2.12e-05	0.112193	Body		SYPL2
Epigenome-wide	cg18049776	chr13	27969395	-0.350492	0.0819175	2.12e-05	0.112193	TSS200	Island	CDX2
Epigenome-wide	cg13279049	chr10	77635131	0.876279	0.20506	2.17e-05	0.113613	Body	N_Shore	KCNMA1
Epigenome-wide	cg00232231	chr11	34247280	0.741362	0.173916	2.28e-05	0.116698	Body		ABTB2
Epigenome-wide	cg26863821	chr16	3111760	0.273169	0.0641094	2.29e-05	0.116698	TSS1500;Body		ZNF205;MGC3771
Epigenome-wide	cg26308403	chr10	103486609	0.598991	0.140746	2.35e-05	0.116698	Body		NEURL1-AS1
Epigenome-wide	cg11346960	chr11	5244891	0.428317	0.100644	2.35e-05	0.116698	TSS1500;Body		HBBP1;BGLT3
Epigenome-wide	cg25854725	chr11	128298481	0.407525	0.0958017	2.37e-05	0.116698			LINC02098
Epigenome-wide	cg27398401	chr1	56510877	0.654901	0.153986	2.38e-05	0.116698	Body		PPAP2B
Epigenome-wide	cg22910540	chr5	31860904	0.497972	0.117447	2.51e-05	0.121328	Body		PDZD2
Epigenome-wide	cg07694864	chr17	42548492	0.182827	0.0431553	2.55e-05	0.121328		Island	HSD17B1P1
Epigenome-wide	cg15990170	chr1	212613184	0.700806	0.165467	2.57e-05	0.121328	5'UTR	S_Shelf	ATF3
Epigenome-wide	cg07678273	chr3	11691529	0.889371	0.210002	2.57e-05	0.121328	5'UTR;Body		VGLL4
Epigenome-wide	cg09527411	chr4	76263802	0.559511	0.132383	2.67e-05	0.122367	Body		FAM47E;FAM47E-STBD1
Epigenome-wide	cg09604901	chr4	185229622	-0.201627	0.0477186	2.68e-05	0.122367	5'UTR		SNX25
Epigenome-wide	cg09075096	chr10	32352606	-0.393686	0.0932856	2.74e-05	0.122367	Body		EPC1;LOC102031319
Epigenome-wide	cg22049881	chr4	81506877	0.426455	0.101121	2.77e-05	0.122367			RASGEF1B
Epigenome-wide	cg17350632	chr6	33077959	0.236735	0.0561665	2.8e-05	0.122367	Body	N_Shelf	HLA-DPB1
Epigenome-wide	cg03595083	chr8	3558688	0.631218	0.149795	2.82e-05	0.122367	Body		CSMD1
Epigenome-wide	cg05155047	chr5	168605	0.268312	0.0636734	2.82e-05	0.122367	Body	N_Shore	PLEKHG4B
Epigenome-wide	cg14547759	chr14	38536499	0.459386	0.109028	2.82e-05	0.122367			RP11-14N4.1
Epigenome-wide	cg17555825	chr5	77628366	-0.822187	0.195134	2.82e-05	0.122367		Island	WDR41;OTP
Epigenome-wide	cg24632943	chr20	53209796	0.307937	0.0731355	2.86e-05	0.122367	Body		TSHZ2
Epigenome-wide	cg26127114	chr11	12397937	0.386234	0.091819	2.91e-05	0.122367	Body		PARVA
Epigenome-wide	cg16170323	chr11	69536019	0.839834	0.199719	2.93e-05	0.122367			AP000439.3
Epigenome-wide	cg23057870	chr8	79766877	-0.188457	0.0448272	2.94e-05	0.122367	Body	N_Shore	HEY1
Epigenome-wide	cg06141378	chr12	42094427	0.454611	0.10814	2.94e-05	0.122367	Body		GXYLT1
Epigenome-wide	cg21471225	chr6	136466888	0.460329	0.109572	2.98e-05	0.122807	TSS200;Body;5'UTR		MAP7
Epigenome-wide	cg00075331	chr3	188553606	0.823769	0.196265	3.03e-05	0.12386	Body		LPP
Epigenome-wide	cg18147718	chr11	124199909	0.655528	0.156307	3.07e-05	0.124631			OR8F1P
Epigenome-wide	cg05170183	chr7	55516695	0.521492	0.124526	3.15e-05	0.124786	Body		VOPP1
Epigenome-wide	cg04801469	chr5	77867074	0.46812	0.111796	3.16e-05	0.124786			TBCA
Epigenome-wide	cg26872482	chr6	32083332	0.670148	0.160076	3.17e-05	0.124786	Body	N_Shelf	TNXB
Epigenome-wide	cg02660277	chr7	157645925	0.290797	0.0694687	3.18e-05	0.124786	Body	N_Shore	PTPRN2
Epigenome-wide	cg16062975	chr10	104505642	0.478089	0.114298	3.22e-05	0.125504			RP11-127O4.3
Epigenome-wide	cg11712187	chr1	10308229	0.213229	0.0510124	3.26e-05	0.125534	3'UTR;Body		KIF1B
Epigenome-wide	cg03390830	chr16	27723104	0.412714	0.0987565	3.27e-05	0.125534	Body		KIAA0556
Epigenome-wide	cg22070649	chr2	17869256	0.394084	0.0944306	3.35e-05	0.126845			MSGN1;KCNS3
Epigenome-wide	cg08222192	chr1	64882887	0.626594	0.150152	3.36e-05	0.126845	Body		JAK1
Epigenome-wide	cg13452923	chr3	196516399	0.454595	0.109038	3.41e-05	0.126964	TSS1500		C3orf43
Epigenome-wide	cg26730050	chr13	112000694	0.45167	0.108394	3.45e-05	0.126964			SNORD44
Epigenome-wide	cg26922941	chr1	214835809	0.881327	0.211575	3.47e-05	0.126964			GAPDHP24
Epigenome-wide	cg07404554	chr2	25347713	0.257273	0.0617691	3.47e-05	0.126964			DNMT3A;MIR1301
Epigenome-wide	cg17996902	chr14	74754399	0.426209	0.102354	3.49e-05	0.126964			FCF1;YLPM1
Epigenome-wide	cg26394270	chr1	31578019	0.587272	0.141269	3.59e-05	0.129412	TSS200;Body		TINAGL1
Epigenome-wide	cg27508055	chr2	19086427	0.352155	0.0847309	3.61e-05	0.129412			LINC01376
Epigenome-wide	cg27313044	chr8	98891758	-0.165746	0.0398968	3.64e-05	0.129453			STK3
Epigenome-wide	cg00088399	chr3	156752341	0.568646	0.137257	3.82e-05	0.131918	Body		LINC00886
Epigenome-wide	cg11833029	chr19	51408093	0.406507	0.0981514	3.84e-05	0.131918			CTD-2616J11.14;SIGLEC10
Epigenome-wide	cg14438279	chr5	143426779	0.205391	0.0495976	3.85e-05	0.131918	5'UTR		NR3C1
Epigenome-wide	cg07968192	chr9	107539848	0.200061	0.0483597	3.92e-05	0.131918			RP11-438P9.2
Epigenome-wide	cg02113641	chr13	25096046	0.165516	0.0400159	3.93e-05	0.131918	TSS200	Island	PABPC3
Epigenome-wide	cg01309342	chr3	174411706	0.272666	0.0659362	3.95e-05	0.131918			RP11-393N4.2;NAALADL2
Epigenome-wide	cg01667575	chr7	4135772	0.724945	0.175315	3.95e-05	0.131918	Body		SDK1
Epigenome-wide	cg04379086	chr16	75024709	-0.372979	0.0902111	3.96e-05	0.131918	Body		ZNRF1
Epigenome-wide	cg22477731	chr13	112329334	0.431624	0.104486	4.02e-05	0.131918		N_Shore	LINC01044
Epigenome-wide	cg13085403	chr1	232765383	0.36185	0.0876122	4.03e-05	0.131918			LINC01744
Epigenome-wide	cg21784169	chr14	65184681	0.323724	0.078393	4.04e-05	0.131918			CTD-2509G16.2
Epigenome-wide	cg06917015	chr18	3664535	0.363927	0.0881306	4.05e-05	0.131918	Body		DLGAP1
Epigenome-wide	cg00804634	chr11	72615113	0.590014	0.142901	4.06e-05	0.131918	Body		PDE2A;MIR139
Epigenome-wide	cg11525052	chr11	2300726	0.28035	0.0679486	4.11e-05	0.132397	Body;TSS1500		C11orf21;TSPAN32
Epigenome-wide	cg02022380	chr14	100880708	0.883656	0.214237	4.13e-05	0.132397	TSS1500;1stExon;3'UTR	N_Shore	MIR431;RTL1;MIR433
Epigenome-wide	cg20786197	chr21	39612068	0.649911	0.157679	4.18e-05	0.132397	Body;TSS1500		B3GALT5-AS1;B3GALT5
Epigenome-wide	cg05345866	chr10	11586871	0.302192	0.0733361	4.2e-05	0.132397	Body		USP6NL
Epigenome-wide	cg10845147	chr5	172722622	0.31385	0.076201	4.23e-05	0.132397			CTB-79E8.2
Epigenome-wide	cg02150910	chr14	24610152	0.39154	0.095064	4.23e-05	0.132397	TSS1500		GZMH
Epigenome-wide	cg02556217	chr10	76904865	0.595318	0.144655	4.29e-05	0.132397	Body		KCNMA1-AS1;KCNMA1
Epigenome-wide	cg05263620	chr2	76312009	0.205578	0.049955	4.3e-05	0.132397			RP11-335E8.1
Epigenome-wide	cg12857954	chr20	59363718	0.818373	0.198907	4.31e-05	0.132397			RP4-614C15.3
Epigenome-wide	cg14063625	chr1	24095195	0.208242	0.0506324	4.34e-05	0.132423	Body		MYOM3
Epigenome-wide	cg13924807	chr5	154615012	0.440152	0.107147	4.43e-05	0.134375		S_Shelf	MIR3141
Epigenome-wide	cg19094530	chr10	77710412	0.26509	0.0645785	4.49e-05	0.134443		N_Shore	RP11-428P16.2
Epigenome-wide	cg03209707	chr14	21265535	0.567763	0.138314	4.49e-05	0.134443	5'UTR	N_Shelf	HNRNPC
Epigenome-wide	cg03185827	chr6	28995826	0.462214	0.112822	4.64e-05	0.137124	Body		ZNF311
Epigenome-wide	cg20709984	chr17	39765946	0.702149	0.171466	4.68e-05	0.137124	Body		IKZF3
Epigenome-wide	cg27664110	chr10	3408508	0.47346	0.11562	4.68e-05	0.137124	Body		LOC105376360
Epigenome-wide	cg17318576	chr2	25188012	0.642618	0.156946	4.69e-05	0.137124			POMC;LINC01381
Epigenome-wide	cg12226453	chr4	970224	0.434754	0.106256	4.75e-05	0.137357	Body	Island	DGKQ
Epigenome-wide	cg22097677	chr21	45698571	0.472264	0.115431	4.75e-05	0.137357			PCBP3
Epigenome-wide	cg01958295	chr2	36371136	0.618922	0.151615	4.94e-05	0.137941	Body		CRIM1
Epigenome-wide	cg13432102	chr14	24692988	0.425982	0.104375	4.96e-05	0.137941			RP11-104E19.1;GZMB
Epigenome-wide	cg00529978	chr10	124688427	0.603345	0.147845	4.97e-05	0.137941	Body		FAM53B
Epigenome-wide	cg05342276	chr7	101506703	0.401403	0.0983698	4.97e-05	0.137941	Body		COL26A1
Epigenome-wide	cg07463103	chr16	89115456	-0.777122	0.190732	5.1e-05	0.137941	Body		ACSF3
Epigenome-wide	cg04878685	chr12	18431379	0.303909	0.0745937	5.11e-05	0.137941	Body		PIK3C2G
Epigenome-wide	cg06598877	chr1	100713907	0.943892	0.231724	5.13e-05	0.137941			VCAM1
Epigenome-wide	cg01331430	chr12	105327441	0.610133	0.149882	5.18e-05	0.137941	TSS1500	N_Shelf	KCCAT198
Epigenome-wide	cg03702011	chr1	230057767	0.348022	0.0855295	5.22e-05	0.137941	TSS200		GALNT2
Epigenome-wide	cg08985282	chr7	2049966	0.55787	0.137137	5.24e-05	0.137941	Body	Island	MAD1L1
Epigenome-wide	cg00055603	chr1	48043168	0.36637	0.0900863	5.27e-05	0.137941			RP4-683M8.2;RP11-193P11.3
Epigenome-wide	cg19605931	chr18	8662656	0.495492	0.121855	5.28e-05	0.137941		S_Shelf	RAB12;TOMM20P3
Epigenome-wide	cg04612248	chr18	9859345	0.326101	0.0802577	5.35e-05	0.137941	3'UTR		RAB31
Epigenome-wide	cg11888727	chr2	109290319	0.831017	0.204554	5.36e-05	0.137941	Body		SH3RF3
Epigenome-wide	cg10583755	chr12	68462844	0.382224	0.0940888	5.37e-05	0.137941			RP11-81H14.2;RP11-81H14.3
Epigenome-wide	cg20786131	chr18	23134533	-0.437697	0.107757	5.38e-05	0.137941	TSS1500;TSS200	N_Shore	CABLES1
Epigenome-wide	cg00214353	chr16	57280006	0.814585	0.200574	5.39e-05	0.137941	Body		PLLP
Epigenome-wide	cg02384859	chr15	74570322	0.459133	0.113053	5.39e-05	0.137941	Body		ARID3B
Epigenome-wide	cg00512337	chr2	42987211	0.7136	0.17572	5.4e-05	0.137941			AC016735.1
Epigenome-wide	cg08390732	chr19	29610337	0.777493	0.191488	5.42e-05	0.137941	Body	Island	POP4
Epigenome-wide	cg23898957	chr13	45300439	0.536135	0.132081	5.44e-05	0.137941			GTF2F2;TPT1
Epigenome-wide	cg03434521	chr11	129323316	0.361067	0.088974	5.47e-05	0.137941			ZNF123P
Epigenome-wide	cg15440891	chr20	4568969	0.451766	0.11133	5.47e-05	0.137941			RPL7AL2
Epigenome-wide	cg01372939	chr16	5233418	0.522904	0.128862	5.47e-05	0.137941			LINC02164;RP11-420N3.2
Epigenome-wide	cg00549064	chr16	69942326	0.52791	0.130113	5.48e-05	0.137941			WWP2;CLEC18A
Epigenome-wide	cg27155592	chr17	59706144	0.566821	0.139734	5.5e-05	0.137941	5'UTR;TSS1500	N_Shore	PTRH2;VMP1
Epigenome-wide	cg24704759	chr10	131613916	0.295136	0.0727825	5.54e-05	0.138045		N_Shelf	LINC01164
Epigenome-wide	cg13363409	chr21	34030309	0.242114	0.059775	5.64e-05	0.138858			LINC00649;MRPS6
Epigenome-wide	cg01392772	chr17	55265380	-0.865239	0.213649	5.66e-05	0.138858	5'UTR;1stExon	Island	HLF
Epigenome-wide	cg01559533	chr5	13589856	0.407361	0.100591	5.66e-05	0.138858			NENFP3
Epigenome-wide	cg24066742	chr22	26347570	0.629909	0.155636	5.72e-05	0.138858	Body		SEZ6L
Epigenome-wide	cg22534310	chr1	27644422	0.833108	0.20593	5.76e-05	0.138858			RP1-159A19.3
Epigenome-wide	cg25979148	chr4	877842	0.39303	0.0971533	5.76e-05	0.138858	Body	Island	GAK
Epigenome-wide	cg11935041	chr5	151597830	0.408374	0.10095	5.77e-05	0.138858			FAT2;CTB-113P19.4
Epigenome-wide	cg20270159	chr5	32542406	0.364803	0.09024	5.83e-05	0.139745			SUB1
Epigenome-wide	cg26680760	chr16	3105880	0.567385	0.140422	5.88e-05	0.139962		N_Shore	RP11-473M20.11
Epigenome-wide	cg21421144	chr18	23134564	-0.761062	0.188388	5.9e-05	0.139962	TSS1500;1stExon;5'UTR;Body	N_Shore	CABLES1
Epigenome-wide	cg00437441	chr9	89409325	0.218922	0.0542056	5.93e-05	0.139962	5'UTR		SEMA4D
Epigenome-wide	cg25181144	chr17	14341181	-0.481408	0.119364	6.07e-05	0.141429	Body	N_Shelf	HS3ST3B1
Epigenome-wide	cg18554784	chr2	48845937	0.277316	0.0688205	6.16e-05	0.141429			RP11-460M2.1
Epigenome-wide	cg14231155	chr1	221765728	0.21109	0.0523927	6.17e-05	0.141429			DUSP10;LINC01655
Epigenome-wide	cg08933450	chr2	64375185	0.390632	0.0969744	6.19e-05	0.141429			RPL23AP37;AC008074.3
Epigenome-wide	cg01486537	chr2	64274118	0.269689	0.0669633	6.21e-05	0.141429			AC074289.1;AC114752.1
Epigenome-wide	cg20181209	chr6	166446246	0.310087	0.077047	6.29e-05	0.141429	Body		RPS6KA2
Epigenome-wide	cg23622369	chr17	42554665	0.168446	0.0418667	6.32e-05	0.141429	Body	Island	HSD17B1
Epigenome-wide	cg25474368	chr20	36072481	0.489541	0.12168	6.32e-05	0.141429			RP4-550H1.4
Epigenome-wide	cg23609219	chr18	62335769	0.39323	0.0977658	6.35e-05	0.141429	Body		TNFRSF11A
Epigenome-wide	cg09990194	chr14	75822886	0.430321	0.106987	6.35e-05	0.141429	Body		TTLL5
Epigenome-wide	cg27567544	chr19	19452231	0.314361	0.0781598	6.35e-05	0.141429	5'UTR		GATAD2A
Epigenome-wide	cg08357961	chr1	231990928	0.373122	0.0927725	6.36e-05	0.141429	Body;3'UTR		DISC1;TSNAX-DISC1
Epigenome-wide	cg01237517	chr12	77105316	0.41236	0.102534	6.36e-05	0.141429			E2F7
Epigenome-wide	cg11345668	chr1	208929756	0.070073	0.0174314	6.41e-05	0.141563			LINC01774
Epigenome-wide	cg05766896	chr1	157820144	-0.306041	0.0761549	6.44e-05	0.141563	5'UTR;1stExon		FCRL1
Epigenome-wide	cg03928887	chr17	45122763	0.54092	0.134642	6.48e-05	0.141563	Body	S_Shore	PLCD3
Epigenome-wide	cg11664969	chr16	75208167	-0.244184	0.0607936	6.5e-05	0.141563	TSS1500		CTRB2
Epigenome-wide	cg01287975	chr7	97731930	-0.288119	0.0717417	6.51e-05	0.141563	TSS200	Island	TAC1
Epigenome-wide	cg22351103	chr7	86942193	0.749721	0.186906	6.65e-05	0.142342	Body;5'UTR		KIAA1324L
Epigenome-wide	cg11099003	chr2	100891413	0.619775	0.154669	6.76e-05	0.142342	5'UTR		NPAS2
Epigenome-wide	cg15892950	chr8	23311131	0.347388	0.0866954	6.76e-05	0.142342	Body		LOXL2
Epigenome-wide	cg18714224	chr6	133243441	-0.263072	0.0656751	6.8e-05	0.142342	5'UTR	S_Shore	EYA4
Epigenome-wide	cg15253892	chr6	150987459	0.279149	0.0697074	6.83e-05	0.142342	Body		MTHFD1L
Epigenome-wide	cg25238189	chr10	132283147	0.776704	0.193956	6.83e-05	0.142342	Body	S_Shore	STK32C
Epigenome-wide	cg15849046	chr4	147594876	0.541423	0.135221	6.85e-05	0.142342			RP11-752L20.5;RP11-425A23.1
Epigenome-wide	cg12872535	chr1	167428672	0.554948	0.138607	6.85e-05	0.142342			POU2F1;CD247
Epigenome-wide	cg16041062	chr1	158615205	0.875956	0.218825	6.88e-05	0.142342	ExonBnd;Body		SPTA1
Epigenome-wide	cg12058878	chr9	114213023	0.53204	0.132925	6.89e-05	0.142342	Body		COL27A1
Epigenome-wide	cg17072045	chr2	173359333	0.539977	0.134919	6.9e-05	0.142342	Body	S_Shelf	CDCA7
Epigenome-wide	cg02511590	chr5	140131486	0.505016	0.126211	6.92e-05	0.142342			IGIP
Epigenome-wide	cg22760338	chr5	35091922	0.217874	0.0544516	6.93e-05	0.142342	5'UTR		PRLR
Epigenome-wide	cg04070847	chr3	112975021	-0.728432	0.182161	7e-05	0.143165	1stExon;5'UTR		CD200R1
Epigenome-wide	cg22243685	chr17	42900527	0.514284	0.128697	7.08e-05	0.1442	TSS1500		G6PC
Epigenome-wide	cg02037425	chr14	42193336	0.208043	0.0520938	7.15e-05	0.14508			RP11-313C4.1
Epigenome-wide	cg04360557	chr1	32817143	-0.700404	0.175658	7.34e-05	0.14569	TSS1500;Body	Island	S100PBP;YARS
Epigenome-wide	cg18147041	chr2	15146826	0.575242	0.144353	7.41e-05	0.14569			AC068286.1;NBAS
Epigenome-wide	cg03737188	chr3	113156685	0.404108	0.101415	7.42e-05	0.14569	Body		LOC101929717
Epigenome-wide	cg23843045	chr4	122376164	0.221279	0.0555456	7.45e-05	0.14569		N_Shelf	KIAA1109;ADAD1
Epigenome-wide	cg13092433	chr11	66688069	0.529295	0.13287	7.45e-05	0.14569	Body	N_Shelf	SPTBN2
Epigenome-wide	cg13185316	chr12	65893035	-0.449104	0.112794	7.51e-05	0.14569	Body		HMGA2
Epigenome-wide	cg10292165	chr4	6231485	0.464756	0.116751	7.54e-05	0.14569	Body		LOC285484
Epigenome-wide	cg10346658	chr5	173860763	0.833497	0.209412	7.56e-05	0.14569			LINC01485;CPEB4
Epigenome-wide	cg14095048	chr22	24946910	0.338545	0.0851177	7.64e-05	0.14569			TMEM211;KIAA1671
Epigenome-wide	cg00089430	chr5	227650	0.476349	0.119809	7.69e-05	0.14569	Body		SDHA
Epigenome-wide	cg18445418	chr20	56419302	-0.322431	0.0811045	7.7e-05	0.14569	Body		CASS4
Epigenome-wide	cg21847062	chr2	233380812	0.673998	0.169633	7.77e-05	0.14569	Body		DGKD
Epigenome-wide	cg24455969	chr1	228928522	0.168811	0.0424925	7.79e-05	0.14569			RP4-799G3.2
Epigenome-wide	cg08159978	chr5	951853	0.349457	0.0879722	7.8e-05	0.14569			RP11-661C8.2
Epigenome-wide	cg04721710	chr11	32394945	0.278242	0.0700649	7.84e-05	0.14569	Body		WT1
Epigenome-wide	cg19255656	chr4	2814639	0.356078	0.0896782	7.86e-05	0.14569	5'UTR;Body	N_Shelf	SH3BP2
Epigenome-wide	cg14282119	chr5	116762071	0.816826	0.205726	7.86e-05	0.14569	Body		LOC102467223
Epigenome-wide	cg03516026	chr1	16238157	0.375234	0.0945122	7.87e-05	0.14569	TSS1500	S_Shore	C1orf89
Epigenome-wide	cg04653326	chr17	43224736	0.276079	0.0695466	7.89e-05	0.14569	Body		LINC00854
Epigenome-wide	cg14239540	chr15	101675181	0.628845	0.158443	7.91e-05	0.14569	Body		TARSL2
Epigenome-wide	cg00719568	chr1	112697024	0.420501	0.106026	8.01e-05	0.14569	Body		MOV10
Epigenome-wide	cg21519027	chr12	50073184	0.472499	0.119179	8.06e-05	0.14569	TSS1500;Body		ASIC1
Epigenome-wide	cg01411468	chr4	36281967	0.922401	0.232699	8.08e-05	0.14569	5'UTR;1stExon		DTHD1
Epigenome-wide	cg03135687	chr1	205579209	0.63811	0.160988	8.08e-05	0.14569	Body		MFSD4
Epigenome-wide	cg16212145	chr14	24634525	0.466833	0.117782	8.09e-05	0.14569	TSS1500		GZMB
Epigenome-wide	cg08967865	chr10	44173800	0.874889	0.220773	8.11e-05	0.14569			RP11-20J15.2
Epigenome-wide	cg25587662	chr18	10525451	-0.249512	0.0629765	8.14e-05	0.14569	TSS1500	N_Shore	NAPG
Epigenome-wide	cg08476157	chr11	65160420	0.605387	0.152801	8.14e-05	0.14569			PDCL2P2
Epigenome-wide	cg04714252	chr20	4475085	0.778198	0.196456	8.17e-05	0.14569			RP11-307O10.1;RP5-1164C1.2
Epigenome-wide	cg10589094	chr12	6343431	0.551066	0.139147	8.2e-05	0.14569	TSS1500		TNFRSF1A
Epigenome-wide	cg03000465	chr22	38951407	0.737599	0.186255	8.2e-05	0.14569			APOBEC3A
Epigenome-wide	cg14011600	chr8	401222	0.266636	0.0673355	8.22e-05	0.14569			FAM87A;FBXO25
Epigenome-wide	cg14640244	chr9	136742042	0.161504	0.0407897	8.23e-05	0.14569	Body	S_Shelf	LCN10
Epigenome-wide	cg27341384	chr1	167633102	-0.362706	0.09163	8.26e-05	0.14569	Body	S_Shelf	RCSD1
Epigenome-wide	cg02778244	chr5	122160033	0.509894	0.128822	8.27e-05	0.14569	TSS200		LOC100505841
Epigenome-wide	cg19113783	chr3	32572002	-0.210955	0.0532985	8.28e-05	0.14569	TSS1500	S_Shore	DYNC1LI1
Epigenome-wide	cg19585415	chr2	138354943	0.682627	0.172493	8.3e-05	0.14569			AC097523.3
Epigenome-wide	cg13186130	chr11	2300660	0.367692	0.0929649	8.37e-05	0.14569	Body;TSS1500		C11orf21;TSPAN32
Epigenome-wide	cg26635133	chr1	24588685	0.364213	0.0920966	8.39e-05	0.14569	5'UTR		NCMAP
Epigenome-wide	cg07996027	chr12	6161227	0.275395	0.0696568	8.43e-05	0.14569			RP3-454B23.1
Epigenome-wide	cg11065972	chr14	92531716	0.371702	0.0940221	8.44e-05	0.14569	Body		RIN3
Epigenome-wide	cg13019030	chr1	55128391	0.502994	0.127236	8.44e-05	0.14569	Body		USP24
Epigenome-wide	cg08479615	chr17	59373947	-0.28958	0.0732719	8.48e-05	0.14569	Body		YPEL2
Epigenome-wide	cg10142452	chr2	27576545	0.662468	0.167659	8.51e-05	0.14569	5'UTR;1stExon		C2orf16
Epigenome-wide	cg04569233	chr3	39279959	0.245387	0.0621058	8.51e-05	0.14569	Body;5'UTR;1stExon		CX3CR1
Epigenome-wide	cg21295453	chr1	25773384	0.827364	0.209581	8.63e-05	0.147107	Body	S_Shore	MAN1C1
Epigenome-wide	cg23361114	chr7	157573442	0.442291	0.11216	8.79e-05	0.147107	Body	N_Shelf	PTPRN2
Epigenome-wide	cg01851399	chr12	32897284	-0.505716	0.128246	8.79e-05	0.147107	TSS1500	S_Shore	PKP2
Epigenome-wide	cg26678144	chr11	123518728	0.641888	0.162785	8.79e-05	0.147107			GRAMD1B
Epigenome-wide	cg18235278	chr5	124893300	-0.23698	0.0601015	8.8e-05	0.147107			RP11-284A20.2
Epigenome-wide	cg24022532	chr11	96012120	-0.211432	0.0536649	8.91e-05	0.147107	Body		MAML2
Epigenome-wide	cg06371243	chr10	74190263	-0.388067	0.0985065	8.93e-05	0.147107	Body		ADK
Epigenome-wide	cg13262212	chr2	241726652	0.536841	0.136285	8.94e-05	0.147107	3'UTR	S_Shore	ING5
Epigenome-wide	cg14037114	chr1	33083957	0.378026	0.0959759	8.95e-05	0.147107	Body	S_Shelf	ADC
Epigenome-wide	cg16870607	chr2	218381580	0.449723	0.1142	8.98e-05	0.147107	TSS1500		SLC11A1
Epigenome-wide	cg19753864	chr2	38092887	0.801156	0.203504	9.03e-05	0.147107			CYP1B1;CYP1B1-AS1
Epigenome-wide	cg15761598	chr9	84139425	0.237527	0.0603506	9.06e-05	0.147107		N_Shore	RP11-158D2.2;RP11-158D2.1
Epigenome-wide	cg11057867	chr1	91949237	0.56019	0.142397	9.13e-05	0.147107	TSS200	Island	BRDT
Epigenome-wide	cg25025574	chr11	60160826	0.82454	0.209643	9.16e-05	0.147107			AP001257.1
Epigenome-wide	cg23998500	chr6	163356475	0.19654	0.0499832	9.2e-05	0.147107			RP3-495O10.1
Epigenome-wide	cg24312105	chr1	234216860	0.574995	0.146253	9.22e-05	0.147107	Body	S_Shelf	SLC35F3
Epigenome-wide	cg22175303	chr3	138608609	0.375361	0.095479	9.23e-05	0.147107	TSS200;TSS1500	N_Shore	FAIM
Epigenome-wide	cg07489413	chr11	2300708	0.485741	0.123563	9.24e-05	0.147107	Body;TSS1500		C11orf21;TSPAN32
Epigenome-wide	cg03260566	chr4	20255219	-0.76751	0.195248	9.24e-05	0.147107	Body	Island	SLIT2
Epigenome-wide	cg19223299	chr6	99609285	-0.87195	0.221833	9.26e-05	0.147107	Body	S_Shore	PRDM13
Epigenome-wide	cg12412070	chr13	23992795	0.304225	0.0774048	9.27e-05	0.147107	Body		SPATA13
Epigenome-wide	cg08966485	chr5	88889274	-0.907241	0.230838	9.27e-05	0.147107	TSS200;5'UTR;Body	N_Shore	MEF2C-AS1;MEF2C
Epigenome-wide	cg11444477	chr1	40881167	0.499978	0.12723	9.29e-05	0.147107		N_Shelf	RP5-1066H13.4
Epigenome-wide	cg25342005	chr1	33183056	0.322756	0.0821454	9.31e-05	0.147107	TSS1500	S_Shore	TRIM62
Epigenome-wide	cg06652329	chr12	102480789	-0.476347	0.121301	9.4e-05	0.14751	TSS200		IGF1
Epigenome-wide	cg05085499	chr1	44810654	-0.460776	0.11736	9.43e-05	0.14751	Body	N_Shelf	BTBD19
Epigenome-wide	cg05042919	chr3	81986089	0.358704	0.091374	9.44e-05	0.14751			RP11-359D24.1;LINC02008
Epigenome-wide	cg18065874	chr8	37386766	0.740845	0.188737	9.46e-05	0.14751			RP11-527N22.2
Epigenome-wide	cg10436631	chr17	246643	0.398315	0.101503	9.5e-05	0.147603	Body	N_Shelf	RPH3AL
Epigenome-wide	cg20100545	chr19	19250350	0.341495	0.0870369	9.53e-05	0.147603	3'UTR		NCAN
Epigenome-wide	cg08896939	chr17	30970363	0.132616	0.0338214	9.62e-05	0.148643	TSS1500	N_Shore	RNF135
Epigenome-wide	cg27581493	chr5	139799014	0.252897	0.064545	9.74e-05	0.149941	5'UTR	S_Shelf	PSD2
Epigenome-wide	cg16864589	chr17	55512102	0.533882	0.136292	9.78e-05	0.150065			RP11-515E23.1;CTD-2033D24.2
Epigenome-wide	cg23903774	chr6	35402347	0.610351	0.155902	9.86e-05	0.15072	5'UTR		PPARD
Epigenome-wide	cg20503282	chr10	20004314	-0.339244	0.0866618	9.88e-05	0.15072	Body		PLXDC2
Epigenome-wide	cg21992594	chr1	28194920	0.353031	0.090203	9.91e-05	0.150754	TSS1500		PTAFR
Epigenome-wide	cg17588174	chr18	49872937	0.651735	0.166585	9.97e-05	0.150754	Body		MYO5B
Epigenome-wide	cg06167314	chr17	3795042	0.307549	0.0786122	9.98e-05	0.150754	Body		ITGAE
Candidate-gene	cg26090406	chr13	110285298	0.440201	0.115503	0.000149647	0.15038	Body		COL4A1
Candidate-gene	cg18024141	chr6	151911595	0.409948	0.114569	0.000368231	0.15038	Body		ESR1
Candidate-gene	cg07404365	chr8	37966755	0.29057	0.0833717	0.000520284	0.15038	TSS200	S_Shore	ADRB3
Candidate-gene	cg04633676	chr17	34254202	0.626028	0.179998	0.00053435	0.15038	TSS1500		CCL2
Candidate-gene	cg24203279	chr15	51230388	0.433133	0.1254	0.000583321	0.15038	Body		CYP19A1
Candidate-gene	cg00649330	chr11	128544724	-0.108826	0.0322363	0.00077372	0.153759	Body		ETS1
Candidate-gene	cg05167916	chr13	110409513	-0.31898	0.0950896	0.000835	0.153759	Body		COL4A2
Candidate-gene	cg14043562	chr1	100719742	0.340379	0.106718	0.00148434	0.210538	5'UTR;1stExon		VCAM1
Candidate-gene	cg01421256	chr4	147531614	0.637788	0.202041	0.00165936	0.210538	5'UTR;Body		EDNRA
Candidate-gene	cg27336611	chr13	110363140	0.365555	0.116842	0.0018243	0.210538	Body		COL4A2
Candidate-gene	cg06016811	chr15	48440327	0.689966	0.220986	0.00186389	0.210538	Body		FBN1
Candidate-gene	cg10505873	chr20	46008873	0.360124	0.1159	0.00196001	0.210538	TSS200	N_Shore	MMP9
Candidate-gene	cg18114649	chr7	74046575	0.261935	0.0851167	0.00216444	0.214612	Body		ELN
Candidate-gene	cg20288788	chr22	30536387	0.320666	0.105292	0.00240439	0.221375	Body		SEC14L6
Candidate-gene	cg04372796	chr11	128525191	0.384524	0.128553	0.00287009	0.246637	TSS1500;Body	S_Shelf	ETS1
Candidate-gene	cg19987248	chr1	21260589	0.479749	0.161514	0.00306987	0.247316	Body		ECE1
Candidate-gene	cg22275864	chr8	37965045	0.262736	0.089341	0.00337412	0.255837	Body	Island	ADRB3
Candidate-gene	cg26539024	chr4	102585518	0.280011	0.097394	0.00415423	0.275398	Body		NFKB1
Candidate-gene	cg13806230	chr15	48535118	0.27799	0.0984855	0.00488891	0.275398	Body		FBN1
Candidate-gene	cg26265881	chr1	100719744	0.241796	0.0857515	0.00493328	0.275398	5'UTR;1stExon		VCAM1
Candidate-gene	cg08935220	chr8	37966715	0.212168	0.0756893	0.00519138	0.275398	TSS200	S_Shore	ADRB3
Candidate-gene	cg13072508	chr1	204167529	0.287774	0.102709	0.00521226	0.275398	TSS1500		REN
Candidate-gene	cg19234894	chr13	110227826	0.273423	0.0978052	0.00531301	0.275398	Body		COL4A1
Candidate-gene	cg10791278	chr6	39927814	0.381467	0.137661	0.00572559	0.275398	Body;TSS200		MOCS1
Candidate-gene	cg05569018	chr13	110280581	0.464854	0.167934	0.00577801	0.275398	Body		COL4A1
Candidate-gene	cg01276843	chr3	133832896	0.635162	0.230001	0.00589332	0.275398	Body		RAB6B
Candidate-gene	cg16522557	chr13	110506765	0.410928	0.148828	0.0059016	0.275398	Body		COL4A2
Candidate-gene	cg05063632	chr13	110509597	0.197263	0.0715894	0.00600276	0.275398	Body	N_Shelf	COL4A2
Candidate-gene	cg25975823	chr19	41354920	-0.576332	0.209957	0.00619592	0.275398	Body;TSS1500	S_Shore	TGFB1
Candidate-gene	cg27544046	chr1	100720493	0.353889	0.129539	0.00644485	0.276914	Body		VCAM1
Candidate-gene	cg16264526	chr4	147480122	0.16529	0.0610357	0.00692128	0.287791	TSS1500	N_Shore	EDNRA
Candidate-gene	cg19802564	chr17	63484110	0.342984	0.12763	0.00736207	0.296553	Body;TSS1500		ACE
Candidate-gene	cg25363789	chr11	65182408	-0.281681	0.105945	0.00801047	0.305073	5'UTR	N_Shore	CAPN1
Candidate-gene	cg20109855	chr7	151002224	0.508697	0.191441	0.00804692	0.305073	Body		NOS3
Candidate-gene	cg12641629	chr15	51307136	0.474738	0.180347	0.00865399	0.317907	5'UTR		CYP19A1
Candidate-gene	cg19359072	chr15	51306237	0.231886	0.0884828	0.00895272	0.317907	5'UTR		CYP19A1
Candidate-gene	cg21301387	chr11	128587581	0.412884	0.158037	0.00916595	0.317907	TSS200		ETS1
Candidate-gene	cg16883145	chr19	41354715	-0.462531	0.177561	0.00937197	0.317907	Body;TSS1500	S_Shore	TGFB1
Candidate-gene	cg23800023	chr11	128463679	-0.535803	0.208302	0.0102957	0.334154	Body		ETS1
Candidate-gene	cg11499236	chr4	102599014	0.278259	0.108283	0.0103694	0.334154	Body		NFKB1
Candidate-gene	cg15866363	chr1	21293579	0.203719	0.0797735	0.0108548	0.336594	Body	S_Shelf	ECE1
Candidate-gene	cg15258722	chr13	110150227	0.420396	0.165026	0.0110499	0.336594	3'UTR		COL4A1
Candidate-gene	cg08030438	chr16	55496947	0.260335	0.10246	0.0112588	0.336594	Body		MMP2
Candidate-gene	cg25762679	chr1	100719756	0.137853	0.0545692	0.0117349	0.336594	1stExon;5'UTR		VCAM1
Candidate-gene	cg00120147	chr16	55493052	0.440807	0.174527	0.0117508	0.336594	Body		MMP2
Candidate-gene	cg01191349	chr16	55494808	0.295805	0.11785	0.0122825	0.338668	Body		MMP2
Candidate-gene	cg19730730	chr13	110429955	0.23376	0.09335	0.0124868	0.338668	ExonBnd;Body		COL4A2
Candidate-gene	cg21109025	chr17	34253851	0.467068	0.187066	0.0127452	0.338668	TSS1500		CCL2
Candidate-gene	cg14488087	chr8	120127364	0.502691	0.201625	0.0128741	0.338668	5'UTR	S_Shore	COL14A1
Candidate-gene	cg00175482	chr7	22726105	-0.399435	0.161494	0.013605	0.350736	Body;TSS1500		IL6
Candidate-gene	cg19693031	chr1	145993517	-0.216528	0.088203	0.0143191	0.35539	3'UTR		TXNIP
Candidate-gene	cg24782857	chr4	147530994	0.249128	0.101669	0.0144983	0.35539	5'UTR;Body		EDNRA
Candidate-gene	cg23112529	chr22	30547842	0.174713	0.0714623	0.0147212	0.35539	TSS1500		SEC14L6
Candidate-gene	cg09993711	chr14	64279412	-0.0797804	0.0327571	0.0151025	0.35539	Body		ESR2
Candidate-gene	cg14980504	chr3	133880419	0.418797	0.172059	0.015164	0.35539	Body		RAB6B
Candidate-gene	cg14199978	chr6	151703672	0.177766	0.0733502	0.0156062	0.359222	5'UTR		ESR1
Candidate-gene	cg06121113	chr12	6839834	0.17223	0.0713939	0.0160872	0.363797	TSS1500;3'UTR		GNB3
Candidate-gene	cg13104385	chr7	22727766	0.0976947	0.0409291	0.0172368	0.370508	Body		IL6
Candidate-gene	cg12180319	chr15	48413466	0.112787	0.0472778	0.0172974	0.370508	Body		FBN1
Candidate-gene	cg06815489	chr11	128492221	0.194797	0.0821047	0.0179174	0.370508	Body		ETS1
Candidate-gene	cg17725129	chr12	4373634	0.161043	0.0680078	0.018137	0.370508	Body	S_Shelf	FGF23
Candidate-gene	cg20373771	chr13	110312857	0.456613	0.193013	0.0182486	0.370508	Body	N_Shore	COL4A2
Candidate-gene	cg20976607	chr3	133836601	0.180286	0.0763774	0.0185069	0.370508	Body		RAB6B
Candidate-gene	cg15224444	chr7	74026359	0.15063	0.0638932	0.0186528	0.370508	TSS1500		ELN
Candidate-gene	cg00732815	chr20	46008343	0.368711	0.156798	0.0189556	0.370508	TSS1500	N_Shelf	MMP9
Candidate-gene	cg27565517	chr6	12292444	0.0821346	0.0349746	0.0191125	0.370508	Body		EDN1
Candidate-gene	cg21233180	chr13	110397064	0.15511	0.0661615	0.0193165	0.370508	Body		COL4A2
Candidate-gene	cg03378637	chr15	48593230	0.091741	0.0392058	0.0195458	0.370508	Body		FBN1
Candidate-gene	cg08922698	chr14	75981301	-0.430092	0.184258	0.0198496	0.370814	1stExon;5'UTR	N_Shore	TGFB3
Candidate-gene	cg05710753	chr3	148697657	-0.254217	0.109936	0.0210248	0.371922	TSS1500	Island	AGTR1
Candidate-gene	cg10662345	chr16	55500251	-0.0995254	0.0430804	0.0211464	0.371922	Body		MMP2
Candidate-gene	cg24853857	chr11	128498573	0.100349	0.0436372	0.0217433	0.371922	Body		ETS1
Candidate-gene	cg05272587	chr13	110386054	-0.142123	0.0618802	0.0219077	0.371922	Body	Island	COL4A2
Candidate-gene	cg09915500	chr11	128549055	-0.311584	0.135711	0.0219546	0.371922	Body	N_Shore	ETS1
Candidate-gene	cg00065430	chr14	75973355	0.499546	0.217776	0.0220748	0.371922	Body		TGFB3
Candidate-gene	cg01569083	chr6	31575513	0.211865	0.0924643	0.0222217	0.371922	TSS200		TNF
Candidate-gene	cg03842617	chr7	150991469	0.290476	0.127295	0.0227741	0.371922	5'UTR		NOS3
Candidate-gene	cg00513930	chr8	120315975	0.247413	0.108583	0.0229735	0.371922	Body		COL14A1
Candidate-gene	cg04045079	chr4	147481257	-0.175582	0.0770691	0.0229926	0.371922	Body;1stExon;5'UTR	Island	EDNRA
Candidate-gene	cg21614759	chr6	151807292	-0.290344	0.127526	0.0230828	0.371922	TSS1500;TSS200;5'UTR	N_Shore	ESR1
Candidate-gene	cg16997558	chr5	148827105	0.184976	0.0814583	0.0234414	0.373037	1stExon	S_Shore	ADRB2
Candidate-gene	cg04766772	chr13	110483836	0.247656	0.110006	0.0246554	0.377641	Body		COL4A2
Candidate-gene	cg04933135	chr6	32182287	-0.332387	0.147751	0.0247611	0.377641	Body		AGER
Candidate-gene	cg07062156	chr8	107445026	-0.224764	0.100152	0.0251082	0.377641	Body		ANGPT1
Candidate-gene	cg23460057	chr8	37966823	0.124689	0.0555601	0.0251092	0.377641	TSS200	S_Shore	ADRB3
Candidate-gene	cg18574822	chr1	21262893	-0.317978	0.141772	0.0251956	0.377641	Body		ECE1
Candidate-gene	cg02916920	chr15	48505037	0.141485	0.0632824	0.0256603	0.380185	ExonBnd;Body		FBN1
Candidate-gene	cg21537214	chr1	204166458	-0.256213	0.115161	0.0263897	0.382108	TSS200		REN
Candidate-gene	cg03732055	chr6	151879904	0.426314	0.191727	0.0264758	0.382108	Body		ESR1
Candidate-gene	cg08426368	chr14	75970110	0.328205	0.147919	0.0267974	0.382108	Body		TGFB3
Candidate-gene	cg26348226	chr1	21290950	-0.220559	0.0997021	0.0272547	0.382108	TSS1500;Body	S_Shore	ECE1
Candidate-gene	cg00320216	chr11	128580135	0.305642	0.138224	0.0273226	0.382108	5'UTR		ETS1
Candidate-gene	cg10784511	chr3	148708509	0.146259	0.0663198	0.0277313	0.382108	5'UTR		AGTR1
Candidate-gene	cg23609672	chr1	203175735	0.347484	0.157699	0.0278652	0.382108	1stExon		MYBPH
Candidate-gene	cg04295372	chr1	100718777	0.110464	0.0504949	0.029005	0.392802	TSS1500		VCAM1
Candidate-gene	cg00373663	chr1	100736825	0.176009	0.0805819	0.0292545	0.392802	Body		VCAM1
Candidate-gene	cg18642719	chr13	110468906	0.215495	0.099112	0.0299975	0.396372	Body		COL4A2
Candidate-gene	cg20330521	chr8	120204772	0.354604	0.163369	0.030277	0.396372	Body		COL14A1
Candidate-gene	cg21401359	chr15	48627659	0.294298	0.135722	0.0304429	0.396372	Body		FBN1
Candidate-gene	cg07110166	chr15	51303051	0.131714	0.0609023	0.0308793	0.396762	5'UTR		CYP19A1
Candidate-gene	cg27208362	chr3	133856362	0.189932	0.0882725	0.0317433	0.396762	Body		RAB6B
Candidate-gene	cg02693870	chr16	55655413	0.0826843	0.0384494	0.0318368	0.396762	TSS1500	N_Shore	SLC6A2
Candidate-gene	cg05639392	chr13	110244700	0.194595	0.0905186	0.031892	0.396762	Body		COL4A1
Candidate-gene	cg00208912	chr1	100719693	0.209735	0.0976841	0.0321075	0.396762	5'UTR;1stExon		VCAM1
Candidate-gene	cg19648923	chr6	31575490	0.273233	0.127503	0.0324382	0.396762	TSS200		TNF
Candidate-gene	cg06089406	chr22	30535231	0.260091	0.121514	0.0326432	0.396762	Body		SEC14L6
Candidate-gene	cg21738270	chr5	96904460	0.260362	0.121845	0.0329353	0.396762	Body		ERAP2
Candidate-gene	cg08415493	chr6	151803681	0.342794	0.161254	0.0338464	0.403963	5'UTR		ESR1
Candidate-gene	cg10980055	chr6	117396291	0.137156	0.0647554	0.0344978	0.406671	Body		ROS1
Candidate-gene	cg10782206	chr14	75979646	-0.452285	0.214079	0.0349559	0.406671	Body	N_Shelf	TGFB3
Candidate-gene	cg07380200	chr15	48582707	0.419451	0.198607	0.0350198	0.406671	Body		FBN1
Candidate-gene	cg05121110	chr1	21292992	0.160445	0.0765092	0.0363221	0.418029	TSS1500;Body	S_Shelf	ECE1
Candidate-gene	cg08639424	chr6	31574780	0.210482	0.100955	0.0374154	0.424312	TSS1500		TNF
Candidate-gene	cg13937208	chr13	77976944	0.224479	0.107833	0.0377064	0.424312	TSS1500		EDNRB
Candidate-gene	cg06000951	chr6	39934550	-0.394125	0.189713	0.0380964	0.424312	Body;1stExon;5'UTR	Island	MOCS1
Candidate-gene	cg08113064	chr2	177252339	0.11907	0.0575068	0.0387442	0.424312	Body;5'UTR		NFE2L2
Candidate-gene	cg26779688	chr14	64253644	0.398742	0.192642	0.0388073	0.424312	Body		ESR2
Candidate-gene	cg16964791	chr14	64235774	-0.238339	0.11523	0.0389469	0.424312	Body		ESR2
Candidate-gene	cg13456138	chr10	88993439	0.103965	0.0505039	0.0398821	0.424312	Body	S_Shelf	FAS
Candidate-gene	cg11747695	chr13	110512620	0.1182	0.0574985	0.0401566	0.424312	3'UTR	S_Shore	COL4A2
Candidate-gene	cg17090754	chr13	110454729	0.280975	0.136725	0.0402217	0.424312	Body	N_Shelf	COL4A2
Candidate-gene	cg21901847	chr7	151007913	0.15514	0.0755358	0.0403356	0.424312	Body	N_Shore	NOS3
Candidate-gene	cg02310296	chr20	46008720	0.313736	0.152872	0.040489	0.424312	TSS200	N_Shore	MMP9
Candidate-gene	cg07182756	chr6	39934558	-0.378317	0.185205	0.0414317	0.430689	TSS200	Island	MOCS1
Candidate-gene	cg15483907	chr8	107499012	0.158582	0.0781154	0.0426989	0.438337	TSS1500		ANGPT1
Candidate-gene	cg04096477	chr6	32184106	0.387619	0.191073	0.0428475	0.438337	Body		AGER
Candidate-gene	cg15005077	chr3	133880351	0.347551	0.171777	0.0433994	0.440487	Body		RAB6B
Candidate-gene	cg07027444	chr6	39926187	0.219625	0.108756	0.0437977	0.441056	Body		MOCS1
Candidate-gene	cg11769360	chr5	96879313	-0.330234	0.16421	0.0446786	0.44644	5'UTR		ERAP2
Candidate-gene	cg03086857	chr13	77918434	0.182616	0.091019	0.045177	0.446588	1stExon;Body	Island	EDNRB
Candidate-gene	cg22837763	chr8	107380807	0.28873	0.144048	0.0453863	0.446588	Body		ANGPT1
Candidate-gene	cg09205611	chr15	51339060	0.373373	0.187637	0.0469676	0.458569	TSS1500	N_Shelf	CYP19A1
Candidate-gene	cg18096774	chr11	128553236	-0.0743135	0.0374049	0.0473155	0.458569	Body	S_Shelf	ETS1
Candidate-gene	cg17004162	chr15	88913619	-0.0828742	0.0418431	0.0480017	0.461747	TSS200;TSS1500	S_Shore	MFGE8
Candidate-gene	cg01427388	chr14	75971863	0.17317	0.0876122	0.0484582	0.462512	Body		TGFB3
Candidate-gene	cg10283311	chr13	110428720	0.286229	0.145032	0.0487988	0.462512	Body		COL4A2

## Sheet: S5
Supplementary Table 5: The suggestive differentially methylated positions associated with CMR-PWV from both epigenome-wide and candidate-gene approaches. The EWAS p-value thresholds are 1e-04 and 0.05 for suggestive differentially methylated positions from epigenome-wide and canddidate-gene approach respectively; positions are based on GRCh38/hg38; FDR, false discovery rate based on multiple test…
Approach	CpG	chr	position	EWAS_estimate	EWAS_se	EWAS_pval	FDR	UCSC_RefGene_Group	Relation_to_UCSC_CpG_Island	gene
Epigenome-wide	cg04183933	chr2	197499145	3.77506	0.743431	5.88092e-07	0.288855	5'UTR;TSS1500	Island	HSPD1;HSPE1
Epigenome-wide	cg20997792	chr6	29627715	3.40928	0.696805	1.44803e-06	0.355618	Body;1stExon	Island	GABBR1
Epigenome-wide	cg00594408	chr6	29627573	2.76817	0.578516	2.41614e-06	0.395581	Body;1stExon	Island	GABBR1
Epigenome-wide	cg05678871	chr4	56463432	-0.90086	0.191758	3.62851e-06	0.445557		N_Shelf	PAICS
Epigenome-wide	cg02398179	chr2	34736804	-0.456052	0.0986856	5.16423e-06	0.507307			LINC01320;AC073218.3
Epigenome-wide	cg05245170	chr2	558221	-1.51072	0.333105	7.63021e-06	0.624626		Island	AC093326.3
Epigenome-wide	cg27170985	chr14	36654859	1.74799	0.392281	1.08783e-05	0.763304		N_Shore	RP11-964E11.3;RP11-964E11.2
Epigenome-wide	cg12043508	chr2	86832080	-1.47278	0.335094	1.42281e-05	0.807262	Body		CD8B
Epigenome-wide	cg16865611	chr2	557950	-1.93136	0.442178	1.60344e-05	0.807262		N_Shore	LINC01875;AC093326.3
Epigenome-wide	cg24372263	chr20	21084242	1.33481	0.305997	1.64354e-05	0.807262			LINC00237;RP5-872K7.8
Epigenome-wide	cg17475271	chr6	32761965	-0.960406	0.224123	2.29392e-05	0.844627	Body	Island	HLA-DQB2
Epigenome-wide	cg24666970	chr7	45407797	-2.11033	0.492613	2.30606e-05	0.844627			ELK1P1
Epigenome-wide	cg16860882	chr8	141275047	-1.25276	0.292517	2.31868e-05	0.844627			SLC45A4
Epigenome-wide	cg01359700	chr3	195036161	-3.53649	0.827455	2.40745e-05	0.844627			XXYLT1;XXYLT1-AS1
Epigenome-wide	cg16333440	chr6	28999990	-2.72682	0.643973	2.85087e-05	0.856153	Body		ZNF311
Epigenome-wide	cg00883493	chr8	142988131	-2.43102	0.574492	2.88469e-05	0.856153	Body		LOC100133669
Epigenome-wide	cg16766099	chr10	126071021	-3.93715	0.937081	3.27741e-05	0.856153	Body		ADAM12
Epigenome-wide	cg26551894	chr7	134954553	-0.817048	0.195288	3.53161e-05	0.856153	Body		CALD1
Epigenome-wide	cg18428449	chr16	84880537	-0.627213	0.15025	3.67324e-05	0.856153	Body		CRISPLD2
Epigenome-wide	cg09784372	chr16	88267365	-1.81449	0.43898	4.3624e-05	0.856153			LA16c-444G7.1
Epigenome-wide	cg04575626	chr1	13770985	-0.698386	0.170046	4.86887e-05	0.856153	Body;5'UTR		PRDM2
Epigenome-wide	cg10866988	chr1	235651647	0.761377	0.185924	5.11569e-05	0.856153	TSS1500;Body	S_Shore	GNG4;MIR5096
Epigenome-wide	cg25587868	chr4	1072941	3.51571	0.858528	5.11706e-05	0.856153	Body;3'UTR	S_Shelf	RNF212
Epigenome-wide	cg14556762	chr1	170563330	-0.641275	0.15765	5.72835e-05	0.856153			GORAB;RP11-545I10.2
Epigenome-wide	cg12355843	chr3	184175625	3.57445	0.879793	5.84457e-05	0.856153	5'UTR	S_Shore	AP2M1
Epigenome-wide	cg24682449	chr1	3178003	-1.58989	0.393892	6.51491e-05	0.856153	Body		PRDM16
Epigenome-wide	cg25438517	chr5	77850973	-0.744209	0.184662	6.6832e-05	0.856153		N_Shore	TBCA
Epigenome-wide	cg16875202	chr3	73503948	-0.647148	0.160838	6.86368e-05	0.856153	Body;5'UTR		PDZRN3
Epigenome-wide	cg21215412	chr17	2043982	-2.41358	0.600807	7.04418e-05	0.856153		S_Shore	RP11-667K14.3
Epigenome-wide	cg07593801	chr6	8029038	-0.486035	0.120996	7.05282e-05	0.856153	Body		MUTED
Epigenome-wide	cg08393205	chr13	113234145	-0.757402	0.188554	7.05407e-05	0.856153	Body		CUL4A
Epigenome-wide	cg13122895	chr22	35312655	-1.65974	0.413704	7.19908e-05	0.856153	5'UTR;Body		TOM1
Epigenome-wide	cg05127899	chr6	28943698	-2.17523	0.543349	7.45303e-05	0.856153			LINC01556
Epigenome-wide	cg15948785	chr7	158237935	-3.90828	0.977294	7.5841e-05	0.856153	Body		PTPRN2
Epigenome-wide	cg26960464	chr3	130080910	-2.26445	0.566857	7.71859e-05	0.856153	TSS1500		ALG1L2
Epigenome-wide	cg04300421	chr21	35521168	-0.835723	0.209511	7.9028e-05	0.856153	Body		LOC100506403
Epigenome-wide	cg17215278	chr1	116571642	-1.27024	0.318507	7.92958e-05	0.856153	TSS1500	S_Shore	CD58
Epigenome-wide	cg03261929	chr13	78594077	-1.66381	0.41743	8.00222e-05	0.856153		N_Shore	RNF219-AS1
Epigenome-wide	cg20498175	chr8	65766779	-2.54007	0.638778	8.31198e-05	0.856153	Body		PDE7A
Epigenome-wide	cg07130508	chr10	102115741	1.89233	0.476341	8.44133e-05	0.856153	Body;TSS1500		LDB1
Epigenome-wide	cg10011391	chr9	97674079	-2.8108	0.70824	8.57607e-05	0.856153			NCBP1;XPA
Epigenome-wide	cg19880942	chr8	68760170	-0.818986	0.206454	8.63827e-05	0.856153	Body		C8orf34
Epigenome-wide	cg09831010	chr17	43125831	3.08546	0.777943	8.66399e-05	0.856153	TSS1500;Body	N_Shore	BRCA1;NBR2
Epigenome-wide	cg07268367	chr15	24981839	-3.64246	0.918434	8.67217e-05	0.856153	TSS200		SNORD107;PWARSN
Epigenome-wide	cg24425175	chr19	51084689	-2.63365	0.664305	8.72244e-05	0.856153	TSS1500		KLK14
Epigenome-wide	cg25602520	chr11	131408747	-3.35898	0.847639	8.78462e-05	0.856153	Body		NTM
Epigenome-wide	cg09149147	chr8	141845201	-1.02347	0.259065	9.22451e-05	0.856153			MIR1302-7
Epigenome-wide	cg12080253	chr14	41605019	1.47675	0.374091	9.33777e-05	0.856153		N_Shore	CTD-2298J14.2;LRFN5
Epigenome-wide	cg23066982	chr6	26204236	2.44045	0.618416	9.38609e-05	0.856153	TSS1500	N_Shore	HIST1H4E
Epigenome-wide	cg14489030	chr2	113888853	-0.684165	0.173855	9.8103e-05	0.856153	TSS1500;Body	N_Shore	ACTR3;LOC101060091
Epigenome-wide	cg17349561	chr18	36068382	-1.37914	0.350481	9.82088e-05	0.856153	TSS1500	S_Shore	RPRD1A
Candidate-gene	cg13742462	chr13	110493235	-3.02284	0.883396	0.000686595	0.449269	Body		COL4A2
Candidate-gene	cg19693031	chr1	145993517	1.35622	0.418172	0.0012819	0.449269	3'UTR		TXNIP
Candidate-gene	cg18574822	chr1	21262893	-2.17093	0.69993	0.00206197	0.449269	Body		ECE1
Candidate-gene	cg07189962	chr6	151804958	-1.35703	0.442212	0.00229725	0.449269	5'UTR;TSS1500	N_Shelf	ESR1
Candidate-gene	cg10079740	chr16	55479569	3.03698	1.00286	0.00261982	0.449269	1stExon	Island	MMP2
Candidate-gene	cg21950534	chr6	151807349	2.50547	0.827543	0.0026258	0.449269	TSS1500;5'UTR;1stExon	N_Shore	ESR1
Candidate-gene	cg18671950	chr15	48644757	3.22695	1.07097	0.00275156	0.449269	Body	Island	FBN1
Candidate-gene	cg26017656	chr15	88910138	-2.60259	0.86494	0.00278833	0.449269	Body;5'UTR	N_Shelf	MFGE8
Candidate-gene	cg05161682	chr13	110454821	-1.15916	0.398615	0.00384203	0.482149	Body	N_Shore	COL4A2
Candidate-gene	cg22950163	chr16	55479614	2.3833	0.821392	0.00392012	0.482149	1stExon	Island	MMP2
Candidate-gene	cg16829306	chr1	21345016	1.22175	0.423335	0.00411454	0.482149	Body	Island	ECE1
Candidate-gene	cg10326339	chr1	21254878	-1.97439	0.69194	0.00455172	0.48893	Body		ECE1
Candidate-gene	cg17028652	chr10	114045684	1.7472	0.643842	0.00694319	0.639726	3'UTR;1stExon	Island	ADRB1
Candidate-gene	cg17006260	chr13	110422967	-1.79785	0.662827	0.00697047	0.639726	Body		COL4A2
Candidate-gene	cg25091527	chr13	110266337	-0.49002	0.183184	0.00778147	0.639726	Body	Island	COL4A1
Candidate-gene	cg13284946	chr15	88910440	-1.1815	0.44732	0.00858546	0.639726	Body;5'UTR	N_Shelf	MFGE8
Candidate-gene	cg09655835	chr7	151000940	-0.739693	0.281418	0.00891034	0.639726	Body		NOS3
Candidate-gene	cg21820517	chr1	21346005	2.41484	0.919045	0.00893334	0.639726	TSS1500	S_Shore	ECE1
Candidate-gene	cg07619683	chr6	151804946	-0.64509	0.248042	0.00964994	0.654672	5'UTR;TSS1500	N_Shelf	ESR1
Candidate-gene	cg20557687	chr4	147481248	1.59499	0.625103	0.0110983	0.715283	Body;1stExon;5'UTR	Island	EDNRA
Candidate-gene	cg13745182	chr1	169630802	-0.559368	0.224706	0.0132068	0.775955	TSS1500		SELP
Candidate-gene	cg04286193	chr1	230747423	-1.84798	0.754374	0.0147292	0.775955	5'UTR;1stExon		CAPN9
Candidate-gene	cg03295554	chr11	128525556	-0.447126	0.183044	0.0150119	0.775955	Body	S_Shelf	ETS1
Candidate-gene	cg11251858	chr6	151807902	1.50943	0.62697	0.0165178	0.775955	5'UTR;1stExon	Island	ESR1
Candidate-gene	cg24283836	chr13	110409434	-1.95637	0.815155	0.0168547	0.775955	Body		COL4A2
Candidate-gene	cg24072600	chr6	117425968	-0.426573	0.179516	0.0179636	0.775955	TSS200		ROS1
Candidate-gene	cg02988755	chr13	110265985	-2.45429	1.03492	0.0181938	0.775955	Body	Island	COL4A1
Candidate-gene	cg09935466	chr8	107323866	-0.4863	0.205717	0.0185632	0.775955	Body		ANGPT1
Candidate-gene	cg21843573	chr6	117301318	-0.345659	0.14651	0.0187938	0.775955	Body		ROS1
Candidate-gene	cg07062156	chr8	107445026	-1.05344	0.45194	0.0202569	0.775955	Body		ANGPT1
Candidate-gene	cg07355632	chr14	64292387	-1.3443	0.578358	0.0206115	0.775955	5'UTR;Body	N_Shore	ESR2
Candidate-gene	cg10996463	chr6	32182963	-2.19688	0.947344	0.0209023	0.775955	Body		AGER
Candidate-gene	cg08370787	chr5	148828479	-0.354245	0.153858	0.021828	0.775955	1stExon;3'UTR	S_Shore	ADRB2
Candidate-gene	cg22233595	chr13	110261979	-1.71624	0.746309	0.0219871	0.775955	Body	N_Shelf	COL4A1
Candidate-gene	cg14729262	chr8	107255469	-0.814688	0.355001	0.0222606	0.775955	Body		ANGPT1
Candidate-gene	cg12320196	chr1	230795343	-2.14461	0.935259	0.0223665	0.775955	Body		CAPN9
Candidate-gene	cg18116670	chr1	21323292	1.93098	0.844496	0.0227477	0.775955	Body		ECE1
Candidate-gene	cg09027876	chr13	110209831	-0.60248	0.266469	0.0243014	0.775955	Body		COL4A1
Candidate-gene	cg19273683	chr1	21329555	0.547012	0.242858	0.024843	0.775955	Body		ECE1
Candidate-gene	cg18495484	chr8	120196339	-0.376432	0.16836	0.0259149	0.775955	Body		COL14A1
Candidate-gene	cg15871127	chr13	110307852	1.96958	0.882364	0.0261612	0.775955	TSS1500;5'UTR	Island	COL4A1; COL4A2
Candidate-gene	cg00292925	chr15	48416809	-0.493737	0.222194	0.0268398	0.775955	Body		FBN1
Candidate-gene	cg10980055	chr6	117396291	-0.642008	0.290459	0.0276526	0.775955	Body		ROS1
Candidate-gene	cg08352261	chr6	117317405	0.456619	0.206701	0.0277397	0.775955	Body		ROS1
Candidate-gene	cg01818369	chr15	48449799	-0.266705	0.121422	0.0286323	0.775955	Body		FBN1
Candidate-gene	cg16420354	chr7	150993794	-2.12119	0.967733	0.0289656	0.775955	5'UTR;TSS200		NOS3
Candidate-gene	cg02673355	chr13	110199189	-1.08918	0.501261	0.0303803	0.775955	Body		COL4A1
Candidate-gene	cg22712383	chr1	230791138	-1.09224	0.503076	0.0305144	0.775955	Body		CAPN9
Candidate-gene	cg18922609	chr11	128495414	1.13444	0.524762	0.0312293	0.775955	Body		ETS1
Candidate-gene	cg11037750	chr19	41331111	-2.15974	1.00591	0.0323948	0.775955	Body	Island	TGFB1
Candidate-gene	cg17850498	chr1	21239263	-1.76912	0.826228	0.0328658	0.775955	Body		ECE1
Candidate-gene	cg15463966	chr3	148729212	0.836747	0.392378	0.0335788	0.775955	5'UTR;TSS1500		AGTR1
Candidate-gene	cg27579359	chr16	55702408	1.75587	0.835617	0.0362459	0.775955	3'UTR		SLC6A2
Candidate-gene	cg18898103	chr11	128582233	-0.478178	0.228112	0.0366935	0.775955	5'UTR		ETS1
Candidate-gene	cg24176596	chr10	114045671	1.14535	0.547273	0.0369989	0.775955	1stExon;3'UTR	Island	ADRB1
Candidate-gene	cg08896420	chr15	88910577	-1.21739	0.58304	0.037434	0.775955	Body	N_Shelf	MFGE8
Candidate-gene	cg02283051	chr7	150993616	-1.93491	0.927296	0.0375601	0.775955	5'UTR;TSS200		NOS3
Candidate-gene	cg21356536	chr6	39934560	2.08159	1.0008	0.0381738	0.775955	TSS200	Island	MOCS1
Candidate-gene	cg10362591	chr16	55655954	1.09744	0.52903	0.0386826	0.775955	TSS1500	Island	SLC6A2
Candidate-gene	cg13121780	chr6	39927685	0.953487	0.460378	0.0389956	0.775955	1stExon;5'UTR;Body		MOCS1
Candidate-gene	cg05067406	chr16	55671783	1.14906	0.555387	0.0391994	0.775955	Body		SLC6A2
Candidate-gene	cg08151731	chr15	48646380	2.0749	1.00511	0.0396346	0.775955	TSS1500	Island	FBN1
Candidate-gene	cg08113064	chr2	177252339	-0.549447	0.266676	0.0400158	0.775955	Body;5'UTR		NFE2L2
Candidate-gene	cg27039034	chr4	102612911	-0.460452	0.224466	0.0408907	0.775955	Body		NFKB1
Candidate-gene	cg05549818	chr6	151958608	-0.389492	0.191018	0.0421087	0.775955	Body		ESR1
Candidate-gene	cg02013203	chr16	55488864	-1.44906	0.711671	0.0423995	0.775955	Body		MMP2
Candidate-gene	cg00401233	chr1	169620320	-1.24989	0.614327	0.0425583	0.775955	Body		SELP
Candidate-gene	cg07380563	chr15	88914011	-0.946705	0.465486	0.042636	0.775955	TSS1500	S_Shore	MFGE8
Candidate-gene	cg01952742	chr1	169589688	-0.705863	0.35079	0.0448731	0.775955	3'UTR		SELP
Candidate-gene	cg24354612	chr19	10274172	1.56126	0.777517	0.0453191	0.775955	Body	S_Shelf	ICAM1
Candidate-gene	cg04837420	chr12	6840946	-1.45248	0.723743	0.0454381	0.775955	1stExon;5'UTR		GNB3
Candidate-gene	cg17741339	chr6	151764485	-1.00719	0.501951	0.0454743	0.775955	5'UTR		ESR1
Candidate-gene	cg12009023	chr4	147480977	-2.06722	1.03107	0.0456492	0.775955	Body;1stExon;5'UTR	N_Shore	EDNRA
Candidate-gene	cg18089931	chr6	38703589	-0.265122	0.132402	0.0459204	0.775955	TSS1500	S_Shore	GLO1
Candidate-gene	cg11205926	chr6	151702182	-0.316746	0.158383	0.0461946	0.775955	5'UTR		ESR1
Candidate-gene	cg06585893	chr1	230747807	-0.52592	0.263168	0.0463526	0.775955	Body		CAPN9
Candidate-gene	cg27537279	chr3	148738734	-0.302937	0.152604	0.0478186	0.778419	5'UTR;Body		AGTR1
Candidate-gene	cg12159502	chr10	67883790	0.519484	0.26257	0.0485679	0.778419	TSS1500	N_Shore	SIRT1
Candidate-gene	cg13216442	chr13	110301799	-1.22349	0.618765	0.0486987	0.778419	Body		COL4A1
Candidate-gene	cg08229194	chr1	204160548	-1.3884	0.705166	0.0496599	0.778419	ExonBnd;Body		REN

## Sheet: S6
Supplementary Table 6: The suggestive differentially methylated positions associated with AAD from both epigenome-wide and candidate-gene approaches. The EWAS p-value thresholds are 1e-04 and 0.05 for suggestive differentially methylated positions from epigenome-wide and canddidate-gene approach respectively; positions are based on GRCh38/hg38; FDR, false discovery rate based on multiple testing …
Approach	CpG	chr	position	EWAS_estimate	EWAS_se	EWAS_pval	FDR	UCSC_RefGene_Group	Relation_to_UCSC_CpG_Island	gene
Epigenome-wide	cg18517369	chr2	231034493	-1.20012	0.267711	9.64202e-06	0.874698		N_Shelf	SPATA3;C2orf72
Epigenome-wide	cg12590521	chr12	121240672	-3.75306	0.86528	1.82963e-05	0.874698	3'UTR		CAMKK2
Epigenome-wide	cg18862210	chr6	168414798	-0.993424	0.230607	2.07912e-05	0.874698		S_Shore	RP1-39J2.1;SMOC2
Epigenome-wide	cg10178228	chr3	69386468	3.71186	0.868365	2.39987e-05	0.874698	TSS200	S_Shore	FRMD4B
Epigenome-wide	cg10538538	chr14	22519721	3.47736	0.828167	3.3125e-05	0.874698			TRAJ24
Epigenome-wide	cg21893651	chr6	30033592	-1.24623	0.297068	3.3657e-05	0.874698	Body		NCRNA00171
Epigenome-wide	cg21031602	chr11	59514409	-2.02968	0.485378	3.56213e-05	0.874698	TSS1500		OR4D9
Epigenome-wide	cg12833872	chr5	501749	-2.26387	0.543843	3.85697e-05	0.874698	Body	Island	SLC9A3
Epigenome-wide	cg04484777	chr16	10325873	-6.87676	1.65305	3.90072e-05	0.874698			ATF7IP2;RP11-609N14.1
Epigenome-wide	cg12515326	chr2	135799011	-3.1691	0.763764	4.08009e-05	0.874698	Body		LCT
Epigenome-wide	cg14565279	chr1	203729500	-0.924453	0.222959	4.13219e-05	0.874698	Body;TSS200		ATP2B4;SNORA77
Epigenome-wide	cg17720001	chr5	4640625	-1.3964	0.336797	4.13522e-05	0.874698			RP11-445O3.2
Epigenome-wide	cg09650895	chr12	130545715	-0.878207	0.211963	4.18567e-05	0.874698			RIMBP2;RP11-117L5.3
Epigenome-wide	cg25414209	chr13	36211698	4.20653	1.01884	4.44662e-05	0.874698	Body	N_Shelf	SOHLH2
Epigenome-wide	cg14529406	chr6	163325082	-1.35804	0.329261	4.52556e-05	0.874698	TSS1500		LOC285796
Epigenome-wide	cg24535439	chr1	1630973	2.65392	0.643839	4.57236e-05	0.874698	TSS1500	Island	MMP23B
Epigenome-wide	cg24662576	chr3	8491102	4.45867	1.08236	4.62279e-05	0.874698			LMCD1-AS1
Epigenome-wide	cg07983363	chr15	101451682	-2.66916	0.650352	4.92455e-05	0.874698	Body		PCSK6
Epigenome-wide	cg09795809	chr4	182141577	-3.37016	0.821301	4.93949e-05	0.874698	Body	N_Shore	MGC45800
Epigenome-wide	cg23122639	chr7	73896714	2.79567	0.681623	4.97969e-05	0.874698			WBSCR28
Epigenome-wide	cg27119904	chr13	114048858	-1.67936	0.410705	5.24481e-05	0.874698	Body	Island	RASA3
Epigenome-wide	cg09269007	chr3	165197025	-6.00778	1.47076	5.3356e-05	0.874698	TSS1500		SLITRK3
Epigenome-wide	cg06312789	chr3	126655462	-1.97751	0.484922	5.48779e-05	0.874698		S_Shore	TXNRD3;NUP210P1
Epigenome-wide	cg03963555	chr6	36953046	-1.00633	0.247862	5.9092e-05	0.874698	5'UTR;TSS1500		PI16
Epigenome-wide	cg16964439	chr9	84672093	-3.002	0.739747	5.9553e-05	0.874698	Body	S_Shore	NTRK2
Epigenome-wide	cg20016767	chr10	3205952	1.79922	0.444454	6.20498e-05	0.874698			RP11-298E9.5
Epigenome-wide	cg18665877	chr17	43991073	-5.33944	1.32	6.28501e-05	0.874698	5'UTR	N_Shelf	PYY
Epigenome-wide	cg25602071	chr6	142693806	-5.86115	1.44938	6.31381e-05	0.874698			RP1-67K17.3
Epigenome-wide	cg12122356	chr21	33260253	-4.72238	1.16969	6.48687e-05	0.874698	Body		IFNAR2
Epigenome-wide	cg16142867	chr19	37740465	-2.65067	0.656898	6.5451e-05	0.874698	Body		ZNF573
Epigenome-wide	cg01289343	chr13	114048926	-2.11441	0.524029	6.55087e-05	0.874698	Body	Island	RASA3
Epigenome-wide	cg26500696	chr5	107372859	-2.8786	0.716819	7.08239e-05	0.874698			PSMC1P5;EFNA5
Epigenome-wide	cg01178013	chr2	159156146	-1.20401	0.300083	7.1859e-05	0.874698	Body		TANC1
Epigenome-wide	cg06000491	chr2	34102510	-5.40387	1.34872	7.35038e-05	0.874698	Body		LINC01317
Epigenome-wide	cg04727865	chr12	53938109	-5.27404	1.31773	7.48015e-05	0.874698	TSS1500	N_Shore	HOXC13
Epigenome-wide	cg16052972	chr3	12143334	6.60096	1.65062	7.58081e-05	0.874698	Body		SYN2
Epigenome-wide	cg00200734	chr9	970380	2.99157	0.749865	7.88199e-05	0.874698		Island	DMRT1;DMRT3
Epigenome-wide	cg04368832	chr16	5479642	-4.76633	1.19479	7.88822e-05	0.874698			RP11-420N3.2
Epigenome-wide	cg18695069	chr10	18551939	-3.84264	0.963497	7.92214e-05	0.874698	Body		NSUN6
Epigenome-wide	cg21954085	chr7	156871980	-0.8984	0.225388	7.99333e-05	0.874698	Body		LMBR1
Epigenome-wide	cg21473782	chr17	81126020	2.02511	0.508467	8.09909e-05	0.874698	TSS1500;Body;TSS200	N_Shelf	MIR657;AATK;MIR338
Epigenome-wide	cg02773403	chr10	60293701	-2.98971	0.754683	8.82369e-05	0.874698	Body		ANK3
Epigenome-wide	cg17163168	chr1	3684172	1.70938	0.433167	9.38403e-05	0.874698	Body		TP73
Epigenome-wide	cg15879907	chr7	101165202	2.99843	0.76048	9.5141e-05	0.874698	5'UTR	Island	VGF
Epigenome-wide	cg16998466	chr9	17580835	-2.28192	0.579872	9.80836e-05	0.874698	Body	S_Shore	SH3GL2
Epigenome-wide	cg23928333	chr22	17428135	-0.886014	0.225268	9.89002e-05	0.874698	5'UTR		CECR2
Candidate-gene	cg11839606	chr1	203176449	-2.14791	0.605327	0.0004339	0.559297	TSS1500		MYBPH
Candidate-gene	cg11396866	chr6	131826000	-1.64194	0.508787	0.00135373	0.654426	Body		ENPP1
Candidate-gene	cg06121113	chr12	6839834	1.8989	0.59482	0.0015231	0.654426	TSS1500;3'UTR		GNB3
Candidate-gene	cg05365092	chr4	102575589	4.24299	1.38255	0.00229505	0.696983	Body		NFKB1
Candidate-gene	cg18007957	chr6	151690532	-2.15518	0.713985	0.00270358	0.696983	1stExon;5'UTR		ESR1
Candidate-gene	cg20487452	chr11	102874953	-1.9349	0.672171	0.00421016	0.73624	5'UTR;1stExon		MMP12
Candidate-gene	cg03037030	chr6	31575524	-5.25027	1.83029	0.00434329	0.73624	TSS200		TNF
Candidate-gene	cg12936768	chr19	41331842	0.697274	0.245504	0.00474031	0.73624	Body	S_Shore	TGFB1
Candidate-gene	cg12054772	chr13	110258985	-1.90543	0.693416	0.0062709	0.73624	Body		COL4A1
Candidate-gene	cg19759502	chr13	77919933	-1.02945	0.38121	0.00721963	0.73624	TSS1500;5'UTR	S_Shore	EDNRB
Candidate-gene	cg23028286	chr15	51322325	3.48431	1.29847	0.00759179	0.73624	5'UTR		CYP19A1
Candidate-gene	cg11438287	chr13	110317850	0.332538	0.125732	0.00849691	0.73624	Body	S_Shelf	COL4A2
Candidate-gene	cg08658350	chr11	128496928	1.01679	0.386544	0.00885759	0.73624	Body		ETS1
Candidate-gene	cg16829306	chr1	21345016	1.89392	0.727163	0.0095443	0.73624	Body	Island	ECE1
Candidate-gene	cg20288788	chr22	30536387	2.21247	0.861991	0.0106319	0.73624	Body		SEC14L6
Candidate-gene	cg21366457	chr6	117298503	-0.748233	0.292427	0.0108756	0.73624	Body		ROS1
Candidate-gene	cg06108458	chr10	67905440	-0.940367	0.368552	0.0110986	0.73624	Body		SIRT1
Candidate-gene	ch.6.2949012F	chr6	151723382	-3.61005	1.42053	0.0114211	0.73624	5'UTR		ESR1
Candidate-gene	cg18745416	chr6	151690265	-0.634365	0.251549	0.0120639	0.73624	TSS1500		ESR1
Candidate-gene	cg04525653	chr6	152054455	1.59511	0.634148	0.0122843	0.73624	Body		ESR1
Candidate-gene	cg10764440	chr12	4380056	1.88498	0.75138	0.0125145	0.73624	TSS1500		FGF23
Candidate-gene	cg27499135	chr11	128464279	-0.753266	0.300438	0.0125658	0.73624	Body		ETS1
Candidate-gene	cg25205321	chr13	110443993	1.01114	0.409495	0.0139592	0.762807	Body		COL4A2
Candidate-gene	cg13745182	chr1	169630802	-0.912172	0.382589	0.0175837	0.762807	TSS1500		SELP
Candidate-gene	cg15699348	chr7	74051926	1.57211	0.662771	0.0181654	0.762807	ExonBnd;Body		ELN
Candidate-gene	cg20583095	chr6	151806786	-0.689044	0.291484	0.0185622	0.762807	5'UTR;TSS1500	N_Shore	ESR1
Candidate-gene	cg22379175	chr6	117337509	-0.740119	0.313282	0.0186343	0.762807	Body		ROS1
Candidate-gene	cg21542303	chr4	102552885	-1.75946	0.746875	0.018969	0.762807	Body		NFKB1
Candidate-gene	cg22619763	chr1	145996446	2.46823	1.04824	0.0190254	0.762807	1stExon;5'UTR		TXNIP
Candidate-gene	cg05967679	chr6	38688629	-1.17672	0.501102	0.0193494	0.762807	Body		GLO1
Candidate-gene	cg23532123	chr8	107287610	1.48231	0.633331	0.0197515	0.762807	Body		ANGPT1
Candidate-gene	cg08161546	chr6	151690281	-0.582836	0.24923	0.0198533	0.762807	TSS1500		ESR1
Candidate-gene	cg04878152	chr3	148698174	-1.44075	0.620151	0.0206699	0.762807	5'UTR	S_Shore	AGTR1
Candidate-gene	cg26466181	chr15	51308138	-1.51041	0.651608	0.0209574	0.762807	5'UTR		CYP19A1
Candidate-gene	cg10799802	chr14	64299032	-0.59206	0.256183	0.0213385	0.762807	5'UTR;Body		ESR2
Candidate-gene	cg24094625	chr15	51308213	1.33865	0.580089	0.0215303	0.762807	5'UTR		CYP19A1
Candidate-gene	cg17178175	chr2	177245246	1.23507	0.537206	0.0220184	0.762807	Body;5'UTR		NFE2L2
Candidate-gene	cg21157690	chr6	151805761	1.12936	0.492962	0.0224877	0.762807	5'UTR;1stExon	N_Shore	ESR1
Candidate-gene	cg05147692	chr1	159714895	-0.489765	0.215679	0.0236925	0.782849	TSS1500		CRP
Candidate-gene	cg15358019	chr6	151815087	-0.808921	0.358299	0.0245074	0.782849	Body		ESR1
Candidate-gene	cg02625241	chr4	102569395	-0.608445	0.270243	0.0249006	0.782849	Body		NFKB1
Candidate-gene	cg00994389	chr13	110385878	-0.734678	0.329641	0.0263905	0.799618	Body	Island	COL4A2
Candidate-gene	cg13796676	chr10	67888930	-2.18982	0.986377	0.026977	0.799618	5'UTR;Body	S_Shelf	SIRT1
Candidate-gene	cg11499236	chr4	102599014	1.89692	0.861911	0.0283217	0.799618	Body		NFKB1
Candidate-gene	cg17656939	chr6	151758290	-0.598857	0.272655	0.0286402	0.799618	5'UTR		ESR1
Candidate-gene	cg14314352	chr10	89001153	1.12855	0.515283	0.0290918	0.799618	Body		FAS
Candidate-gene	cg07521204	chr6	151764998	-0.467162	0.215844	0.0310313	0.799618	5'UTR		ESR1
Candidate-gene	cg04855657	chr3	133851414	1.32362	0.612693	0.0313438	0.799618	Body		RAB6B
Candidate-gene	cg02680909	chr6	39931583	1.39432	0.647615	0.0319181	0.799618	Body	N_Shelf	MOCS1
Candidate-gene	cg01660999	chr8	107456194	-0.473879	0.221318	0.0328678	0.799618	Body		ANGPT1
Candidate-gene	cg21985120	chr1	169630909	-1.93698	0.91287	0.0344672	0.799618	TSS1500		SELP
Candidate-gene	cg23774988	chr11	128549305	-1.14659	0.54041	0.0344792	0.799618	Body	Island	ETS1
Candidate-gene	cg26194172	chr5	96886028	1.12135	0.531199	0.0353967	0.799618	Body		ERAP2
Candidate-gene	cg01239435	chr13	77920753	-1.24151	0.588237	0.0354327	0.799618	TSS1500;5'UTR	S_Shore	EDNRB
Candidate-gene	cg06958766	chr14	75979745	-2.0455	0.970056	0.0355998	0.799618	Body	N_Shelf	TGFB3
Candidate-gene	cg26409092	chr6	131831540	-0.952979	0.452638	0.0358835	0.799618	Body		ENPP1
Candidate-gene	cg01879211	chr15	51243186	3.48854	1.66692	0.036999	0.799618	5'UTR		CYP19A1
Candidate-gene	cg14424631	chr15	51234224	-0.569248	0.27234	0.0372327	0.799618	Body		CYP19A1
Candidate-gene	cg23352416	chr1	230791487	-0.629428	0.301171	0.0372577	0.799618	Body		CAPN9
Candidate-gene	cg03037684	chr6	152100199	-1.5966	0.766783	0.0379613	0.799618	3'UTR		ESR1
Candidate-gene	cg22233595	chr13	110261979	-2.65328	1.27582	0.0381967	0.799618	Body	N_Shelf	COL4A1
Candidate-gene	cg04165073	chr11	128518581	1.20062	0.578166	0.0384796	0.799618	Body	N_Shelf	ETS1
Candidate-gene	cg15735736	chr19	41349046	-3.08813	1.49188	0.0391004	0.799618	Body	N_Shelf	TGFB1
Candidate-gene	cg17864156	chr17	34255810	-1.35595	0.661902	0.0411599	0.799618	Body		CCL2
Candidate-gene	cg21602531	chr13	110382394	-2.05901	1.00521	0.0411831	0.799618	Body	N_Shelf	COL4A2
Candidate-gene	cg09804247	chr11	65182871	-2.83421	1.38532	0.0414248	0.799618	Body	N_Shore	CAPN1
Candidate-gene	cg07114751	chr1	21226347	-0.501218	0.245156	0.0415628	0.799618	Body	S_Shore	ECE1
Candidate-gene	cg16033503	chr1	21337217	1.83372	0.90049	0.042376	0.803274	Body		ECE1
Candidate-gene	cg15525859	chr13	110512356	-3.16016	1.55891	0.043312	0.809119	3'UTR	S_Shore	COL4A2
Candidate-gene	cg03111039	chr10	88991827	-1.9008	0.960165	0.0484306	0.815094	Body;TSS1500	S_Shore	FAS
Candidate-gene	cg12933911	chr1	100718560	-0.514045	0.260035	0.0487507	0.815094	TSS1500		VCAM1
Candidate-gene	cg15417799	chr14	75983094	-1.12564	0.569648	0.0488427	0.815094	TSS1500	S_Shore	TGFB3

## Sheet: S7
Supplementary Table 7: The suggestive differentially methylated positions associated with DAD from both epigenome-wide and candidate-gene approaches. The EWAS p-value thresholds are 1e-04 and 0.05 for suggestive differentially methylated positions from epigenome-wide and canddidate-gene approach respectively; positions are based on GRCh38/hg38; FDR, false discovery rate based on multiple testing …
Approach	CpG	chr	position	EWAS_estimate	EWAS_se	EWAS_pval	FDR	UCSC_RefGene_Group	Relation_to_UCSC_CpG_Island	gene
Epigenome-wide	cg21221866	chr6	90476935	-3.80135	0.816795	4.43766e-06	0.999995			MAP3K7
Epigenome-wide	cg20948258	chr4	796020	1.63777	0.361483	7.778e-06	0.999995	Body	S_Shore	CPLX1
Epigenome-wide	cg04039397	chr3	111541937	-1.31451	0.295969	1.159e-05	0.999995	TSS200		CD96
Epigenome-wide	cg11164145	chr17	39627437	4.6257	1.04371	1.20813e-05	0.999995	1stExon;TSS1500	Island	PPP1R1B
Epigenome-wide	cg11089489	chr14	36655109	3.46356	0.799403	1.86636e-05	0.999995		N_Shore	RP11-964E11.3;RP11-964E11.2
Epigenome-wide	cg08841199	chr11	86727224	2.34085	0.545288	2.21692e-05	0.999995			CTD-2005H7.1;CTD-2005H7.2
Epigenome-wide	cg26517470	chr15	76059021	-4.98774	1.18276	3.0655e-05	0.999995	TSS1500	N_Shore	C15orf27
Epigenome-wide	cg14675387	chr21	32202787	2.07561	0.495075	3.40084e-05	0.999995			LINC00159;AP000265.1
Epigenome-wide	cg25927524	chr1	26120270	-1.2782	0.306114	3.65251e-05	0.999995	Body		PDIK1L
Epigenome-wide	cg25994838	chr5	181188483	-3.03793	0.731768	4.04115e-05	0.999995		N_Shore	LINC01962
Epigenome-wide	cg03081597	chr11	46594298	-0.967137	0.235036	4.70899e-05	0.999995	TSS1500	S_Shore	AMBRA1
Epigenome-wide	cg12412252	chr21	39179020	-4.38534	1.06722	4.82246e-05	0.999995	Body	N_Shelf	PSMG1
Epigenome-wide	cg26246486	chr9	23822369	-3.93363	0.957996	4.88315e-05	0.999995	5'UTR;TSS1500	S_Shore	ELAVL2
Epigenome-wide	cg16523490	chr1	41650159	3.28443	0.803079	5.22438e-05	0.999995	5'UTR		HIVEP3
Epigenome-wide	cg07626798	chr9	93642980	-1.72067	0.42203	5.50527e-05	0.999995	Body		PHF2
Epigenome-wide	cg22891539	chr10	131812425	2.4856	0.611031	5.71913e-05	0.999995		Island	XX-FYM637E10_5.1
Epigenome-wide	cg02372201	chr19	41219248	3.9265	0.967848	5.9824e-05	0.999995	5'UTR;1stExon		AXL
Epigenome-wide	cg04564719	chr19	1287198	2.44492	0.604252	6.25231e-05	0.999995	Body	N_Shore	EFNA2
Epigenome-wide	cg15014037	chr17	38460583	-2.57474	0.650015	8.83781e-05	0.999995	Body		ARHGAP23
Epigenome-wide	cg15477144	chr22	45309154	-1.27537	0.322097	8.89002e-05	0.999995	TSS1500;TSS200	N_Shore	FAM118A
Epigenome-wide	cg20179942	chr11	62144839	-5.77919	1.46325	9.25614e-05	0.999995	Body		INCENP
Epigenome-wide	cg26630599	chr10	71662524	-0.622928	0.15825	9.76014e-05	0.999995	Body		CDH23
Candidate-gene	cg10395950	chr4	102616919	4.86313	1.63959	0.00319769	0.996141	3'UTR		NFKB1
Candidate-gene	cg25205321	chr13	110443993	1.02224	0.359248	0.00466299	0.996141	Body		COL4A2
Candidate-gene	cg21675115	chr13	77919430	-1.24714	0.440988	0.00491906	0.996141	TSS1500;5'UTR	S_Shore	EDNRB
Candidate-gene	cg23125970	chr13	110266095	-3.71036	1.31626	0.00505951	0.996141	Body	Island	COL4A1
Candidate-gene	cg20904702	chr1	21292979	1.84964	0.665608	0.00571257	0.996141	TSS1500;Body	S_Shelf	ECE1
Candidate-gene	cg03037030	chr6	31575524	-4.38838	1.61445	0.00685025	0.996141	TSS200		TNF
Candidate-gene	cg15525859	chr13	110512356	-3.55666	1.3669	0.00961367	0.996141	3'UTR	S_Shore	COL4A2
Candidate-gene	cg18007957	chr6	151690532	-1.63501	0.630632	0.00987362	0.996141	1stExon;5'UTR		ESR1
Candidate-gene	cg20583095	chr6	151806786	-0.659788	0.255874	0.0102787	0.996141	5'UTR;TSS1500	N_Shore	ESR1
Candidate-gene	cg04855657	chr3	133851414	1.38668	0.538329	0.0103569	0.996141	Body		RAB6B
Candidate-gene	cg22301739	chr5	96875071	-1.64587	0.641358	0.0106452	0.996141	TSS1500		ERAP2
Candidate-gene	cg10415685	chr10	114045918	-0.6009	0.244707	0.0144909	0.996141	3'UTR;1stExon	S_Shore	ADRB1
Candidate-gene	cg02306513	chr14	64334799	-0.57378	0.234317	0.0147654	0.996141	5'UTR	N_Shelf	ESR2
Candidate-gene	cg05618426	chr4	147480807	0.986238	0.406653	0.0157405	0.996141	TSS200	N_Shore	EDNRA
Candidate-gene	cg21366457	chr6	117298503	-0.62404	0.257817	0.0159456	0.996141	Body		ROS1
Candidate-gene	cg07951417	chr7	74027209	0.757722	0.313159	0.0159836	0.996141	TSS1500		ELN
Candidate-gene	cg03732055	chr6	151879904	3.1309	1.33375	0.0193909	0.996141	Body		ESR1
Candidate-gene	cg15379757	chr13	110298877	1.71448	0.740164	0.0210453	0.996141	Body		COL4A1
Candidate-gene	cg00379467	chr4	147480722	0.934843	0.406533	0.0219893	0.996141	TSS200	N_Shore	EDNRA
Candidate-gene	cg21157690	chr6	151805761	0.997553	0.434319	0.0221461	0.996141	5'UTR;1stExon	N_Shore	ESR1
Candidate-gene	cg15076824	chr1	159715396	-1.4174	0.625854	0.0240639	0.996141	TSS1500		CRP
Candidate-gene	cg21076890	chr13	110313316	-3.41472	1.5161	0.0248464	0.996141	Body	N_Shore	COL4A2
Candidate-gene	cg02587116	chr1	230791828	-2.726	1.21707	0.0256538	0.996141	Body		CAPN9
Candidate-gene	cg24733475	chr14	64227330	3.16668	1.41721	0.0260065	0.996141	3'UTR		ESR2
Candidate-gene	cg26194172	chr5	96886028	1.02754	0.467851	0.028645	0.996141	Body		ERAP2
Candidate-gene	cg12933911	chr1	100718560	-0.500495	0.228376	0.0289901	0.996141	TSS1500		VCAM1
Candidate-gene	cg17167832	chr1	169630517	0.401536	0.183298	0.0290569	0.996141	TSS1500		SELP
Candidate-gene	cg05639392	chr13	110244700	1.45986	0.669255	0.0297424	0.996141	Body		COL4A1
Candidate-gene	cg03580568	chr4	147481597	-2.22775	1.04413	0.033486	0.996141	Body;5'UTR	Island	EDNRA
Candidate-gene	cg04165073	chr11	128518581	1.08082	0.507045	0.0336497	0.996141	Body	N_Shelf	ETS1
Candidate-gene	cg07249406	chr6	38702802	-2.85532	1.34878	0.0348809	0.996141	Body	Island	GLO1
Candidate-gene	cg07618759	chr13	110463212	-0.164738	0.0780336	0.0353835	0.996141	Body		COL4A2
Candidate-gene	cg23347052	chr1	21309545	-2.31347	1.09823	0.0357806	0.996141	Body		ECE1
Candidate-gene	cg20487452	chr11	102874953	-1.23994	0.595171	0.037857	0.996141	5'UTR;1stExon		MMP12
Candidate-gene	cg15224444	chr7	74026359	0.988948	0.476904	0.0387495	0.996141	TSS1500		ELN
Candidate-gene	cg24069884	chr13	110464419	-1.76375	0.853997	0.0395409	0.996141	Body		COL4A2
Candidate-gene	cg00401233	chr1	169620320	1.94442	0.943345	0.0399316	0.996141	Body		SELP
Candidate-gene	cg19987248	chr1	21260589	-2.81404	1.36608	0.0400534	0.996141	Body		ECE1
Candidate-gene	cg23586322	chr8	120125994	-2.39894	1.17368	0.0416145	0.996141	5'UTR	S_Shore	COL14A1
Candidate-gene	cg00430155	chr1	230714264	0.651597	0.320684	0.0428263	0.996141	5'UTR;1stExon		AGT
Candidate-gene	cg14948108	chr11	102875507	2.53946	1.25705	0.044033	0.996141	TSS1500		MMP12
Candidate-gene	cg12054772	chr13	110258985	-1.23003	0.613682	0.0457091	0.996141	Body		COL4A1
Candidate-gene	cg19359072	chr15	51306237	1.23798	0.618693	0.0460735	0.996141	5'UTR		CYP19A1
Candidate-gene	cg01715172	chr6	151806890	-0.839175	0.420011	0.0463968	0.996141	TSS1500;5'UTR	N_Shore	ESR1
Candidate-gene	cg07724793	chr13	110248300	-1.7464	0.875458	0.04674	0.996141	Body		COL4A1
Candidate-gene	cg17996835	chr13	110493063	2.08303	1.04852	0.047646	0.996141	Body		COL4A2
Candidate-gene	cg05698732	chr13	110164261	-1.65208	0.832625	0.0479204	0.996141	Body		COL4A1
Candidate-gene	cg04718764	chr6	151914793	-0.518494	0.262195	0.0486713	0.996141	Body		ESR1
Candidate-gene	cg07502417	chr1	230714056	0.58912	0.298573	0.0491718	0.996141	5'UTR		AGT
Candidate-gene	cg04933135	chr6	32182287	-2.04946	1.04156	0.0497963	0.996141	Body		AGER
Candidate-gene	cg19794013	chr13	110185841	0.968017	0.492212	0.0499143	0.996141	Body		COL4A1

## Sheet: S8
Supplementary Table 8: The suggestive differentially methylated positions associated with YM from both epigenome-wide and candidate-gene approaches. The EWAS p-value thresholds are 1e-04 and 0.05 for suggestive differentially methylated positions from epigenome-wide and canddidate-gene approach respectively; positions are based on GRCh38/hg38; FDR, false discovery rate based on multiple testing c…
Approach	CpG	chr	position	EWAS_estimate	EWAS_se	EWAS_pval	FDR	UCSC_RefGene_Group	Relation_to_UCSC_CpG_Island	gene
Epigenome-wide	cg13041062	chr12	132077867	-0.715327	0.158405	7.23649e-06	0.999954	3'UTR		EP400
Epigenome-wide	cg10878913	chr19	32340315	0.714812	0.159184	8.12939e-06	0.999954			ZNF507
Epigenome-wide	cg00988435	chr16	86303964	-1.40904	0.320885	1.2762e-05	0.999954		N_Shore	LINC02135
Epigenome-wide	cg03252786	chr11	125236161	1.38079	0.31571	1.38037e-05	0.999954	5'UTR		PKNOX2
Epigenome-wide	cg22895484	chr15	24241319	-0.840274	0.192817	1.48081e-05	0.999954			RP11-580I1.2
Epigenome-wide	cg09782637	chr10	328153	-2.55898	0.595089	1.91316e-05	0.999954	Body	S_Shore	DIP2C
Epigenome-wide	cg10227358	chr17	4641852	-1.51151	0.353154	2.09053e-05	0.999954	TSS200	S_Shore	ALOX15
Epigenome-wide	cg01385959	chr2	189254638	-2.3399	0.553129	2.59826e-05	0.999954			KRT18P19
Epigenome-wide	cg06904057	chr7	139798340	-1.01318	0.239688	2.63509e-05	0.999954	5'UTR		TBXAS1
Epigenome-wide	cg05149104	chr18	26215874	-2.67683	0.63621	2.86899e-05	0.999954			NPM1P2;TAF4B
Epigenome-wide	cg08462501	chr4	38137330	-1.114	0.264821	2.87937e-05	0.999954	Body		TBC1D1
Epigenome-wide	cg21066515	chr13	99984622	0.944503	0.226384	3.34135e-05	0.999954	Body	S_Shore	ZIC2
Epigenome-wide	cg17462074	chr12	13980235	2.1366	0.513946	3.5617e-05	0.999954	TSS200	N_Shore	GRIN2B
Epigenome-wide	cg21800537	chr4	12555243	0.487092	0.118191	4.15384e-05	0.999954			ECM1P2;RP11-352E6.2
Epigenome-wide	cg15924887	chr1	201716292	-0.881795	0.214845	4.46244e-05	0.999954	Body		NAV1;IPO9-AS1
Epigenome-wide	cg26666758	chr12	54474540	-1.62529	0.399661	5.23124e-05	0.999954	TSS1500		GTSF1
Epigenome-wide	cg23506313	chr5	1380645	-1.31938	0.325134	5.42633e-05	0.999954			LINC01511;RP11-325I22.3
Epigenome-wide	cg05070796	chr7	74082406	-2.45872	0.607429	5.6632e-05	0.999954	TSS1500	N_Shore	LIMK1
Epigenome-wide	cg23359339	chr6	170230413	-1.33335	0.329452	5.67722e-05	0.999954			RPL12P23;RP5-1086L22.1
Epigenome-wide	cg05397857	chr1	1369791	-0.935771	0.231517	5.80354e-05	0.999954		N_Shelf	AURKAIP1
Epigenome-wide	cg26315272	chr19	1058127	-1.12272	0.279584	6.47423e-05	0.999954	ExonBnd;Body		ABCA7
Epigenome-wide	cg16195878	chr3	63626359	0.795739	0.198767	6.81355e-05	0.999954			SYNPR;SNTN
Epigenome-wide	cg16296829	chr1	154860060	-0.936097	0.234297	7.04399e-05	0.999954	TSS200;Body		KCNN3
Epigenome-wide	cg08055409	chr12	132077730	-0.419951	0.105278	7.23197e-05	0.999954	3'UTR		EP400
Epigenome-wide	cg27565550	chr15	74053693	0.559395	0.140371	7.34858e-05	0.999954			PML;DNM1P33
Epigenome-wide	cg05667744	chr1	91165766	-0.80093	0.201848	7.88614e-05	0.999954			HFM1;Y_RNA
Epigenome-wide	cg15010903	chr17	78854175	0.980821	0.247543	8.07524e-05	0.999954	3'UTR	N_Shore	TIMP2
Epigenome-wide	cg15445244	chr4	7007546	-1.51937	0.383695	8.15463e-05	0.999954	Body		TBC1D14
Epigenome-wide	cg12764162	chr9	132509090	-0.439933	0.111384	8.50188e-05	0.999954	Body		C9orf171
Epigenome-wide	cg14681171	chr8	37452294	0.641441	0.162415	8.51191e-05	0.999954			LINC01605
Epigenome-wide	cg25461801	chr13	99978063	0.906104	0.229549	8.58424e-05	0.999954		N_Shore	ZIC5;ZIC2
Epigenome-wide	cg05871447	chr7	29956388	1.80079	0.457294	8.92079e-05	0.999954	Body;5'UTR		SCRN1
Epigenome-wide	cg07898057	chr1	28643476	-1.50633	0.382822	9.03577e-05	0.999954	TSS1500	S_Shore	TAF12
Epigenome-wide	cg11104712	chr17	7403295	-1.54625	0.393098	9.08401e-05	0.999954	Body	N_Shore	C17orf61
Epigenome-wide	cg22395733	chr18	76259248	-2.0884	0.531889	9.3518e-05	0.999954			RP11-94B19.4
Candidate-gene	cg22155786	chr13	110340650	-0.880307	0.306405	0.0041712	0.951351	Body		COL4A2
Candidate-gene	cg07249406	chr6	38702802	1.74296	0.641624	0.00673758	0.951351	Body	Island	GLO1
Candidate-gene	cg12009023	chr4	147480977	1.8179	0.677095	0.00740339	0.951351	Body;1stExon;5'UTR	N_Shore	EDNRA
Candidate-gene	cg23719916	chr15	51216046	-1.0394	0.388613	0.00763038	0.951351	Body		CYP19A1
Candidate-gene	cg24452282	chr6	31574964	-0.860061	0.322847	0.00787442	0.951351	TSS1500		TNF
Candidate-gene	cg24824075	chr4	102577771	-1.46303	0.554115	0.00844139	0.951351	Body		NFKB1
Candidate-gene	cg10199067	chr13	110413252	-0.720718	0.274059	0.00870476	0.951351	Body		COL4A2
Candidate-gene	cg09993711	chr14	64279412	-0.272992	0.105182	0.00961708	0.951351	Body		ESR2
Candidate-gene	cg03519481	chr16	55671318	-1.41811	0.546396	0.00961818	0.951351	Body		SLC6A2
Candidate-gene	cg03037030	chr6	31575524	-1.77664	0.688641	0.0100561	0.951351	TSS200		TNF
Candidate-gene	cg26626663	chr8	120125641	-0.853747	0.331754	0.010245	0.951351	5'UTR	S_Shore	COL14A1
Candidate-gene	cg03469869	chr13	110347997	-1.26556	0.498788	0.0113573	0.951351	Body		COL4A2
Candidate-gene	cg01569083	chr6	31575513	-0.735599	0.29247	0.0120901	0.951351	TSS200		TNF
Candidate-gene	cg22966160	chr11	128525220	-0.713813	0.294825	0.0156888	0.951351	TSS1500;Body	S_Shelf	ETS1
Candidate-gene	cg21370522	chr6	31575443	-0.859796	0.35617	0.0159974	0.951351	TSS200		TNF
Candidate-gene	cg04962005	chr11	65211641	-1.19508	0.502345	0.0175883	0.951351	3'UTR		CAPN1
Candidate-gene	cg02582404	chr1	21346355	-0.215624	0.0912785	0.0183972	0.951351	TSS1500	S_Shore	ECE1
Candidate-gene	cg11747695	chr13	110512620	-0.433621	0.184682	0.0191157	0.951351	3'UTR	S_Shore	COL4A2
Candidate-gene	cg21435367	chr3	133855899	-0.259798	0.112342	0.0209944	0.951351	Body		RAB6B
Candidate-gene	cg07114751	chr1	21226347	-0.224068	0.097145	0.0213306	0.951351	Body	S_Shore	ECE1
Candidate-gene	cg02577394	chr13	110470813	-1.35812	0.595412	0.0228068	0.951351	Body		COL4A2
Candidate-gene	cg25944351	chr6	151804043	1.53015	0.672308	0.0231068	0.951351	5'UTR	N_Shelf	ESR1
Candidate-gene	cg14295815	chr13	110323750	-1.16679	0.514704	0.023656	0.951351	Body		COL4A2
Candidate-gene	cg11413593	chr16	55654419	-1.10567	0.48776	0.0236616	0.951351	TSS1500	N_Shore	SLC6A2
Candidate-gene	cg11215644	chr6	12296203	-0.958264	0.42376	0.024001	0.951351	3'UTR		EDN1
Candidate-gene	cg11438287	chr13	110317850	0.113652	0.0503099	0.0241438	0.951351	Body	S_Shelf	COL4A2
Candidate-gene	cg17514249	chr13	110250511	-0.191742	0.0849909	0.0243331	0.951351	Body		COL4A1
Candidate-gene	cg05379312	chr12	89615153	-0.618907	0.276758	0.0256033	0.951351	Body		ATP2B1
Candidate-gene	cg24438749	chr13	110276755	-1.44428	0.655231	0.0277869	0.951351	Body		COL4A1
Candidate-gene	cg19960901	chr10	89015576	-0.207494	0.0947091	0.0287442	0.951351	3'UTR;Body		FAS
Candidate-gene	cg07954324	chr8	142917915	-0.549434	0.251032	0.0289016	0.951351	TSS200		CYP11B2
Candidate-gene	cg06345087	chr11	128514466	-0.684267	0.313346	0.0292653	0.951351	Body		ETS1
Candidate-gene	cg24636057	chr13	110306557	0.894826	0.410202	0.0294364	0.951351	TSS1500;Body	Island	COL4A1;COL4A2
Candidate-gene	cg15555017	chr11	128586064	0.357474	0.164046	0.0296092	0.951351	5'UTR		ETS1
Candidate-gene	cg25047252	chr3	148729090	0.342284	0.157217	0.0297556	0.951351	TSS1500;5'UTR		AGTR1
Candidate-gene	cg26327263	chr15	48418000	-0.699578	0.323101	0.0306618	0.951351	Body		FBN1
Candidate-gene	cg16522557	chr13	110506765	-1.0115	0.470341	0.0318044	0.951351	Body		COL4A2
Candidate-gene	cg04472685	chr6	31577697	-0.723558	0.337436	0.0323051	0.951351	3'UTR	N_Shelf	TNF
Candidate-gene	cg17324980	chr19	10286168	-0.620537	0.289494	0.0323658	0.951351	3'UTR;TSS1500	N_Shore	ICAM1
Candidate-gene	cg11105830	chr6	32182809	-1.24209	0.580807	0.0327673	0.951351	Body		AGER
Candidate-gene	cg26179069	chr8	120334925	0.9766	0.458271	0.0333832	0.951351	Body		COL14A1
Candidate-gene	cg22887668	chr1	21279822	-0.559235	0.265975	0.0358078	0.951351	TSS200;Body		ECE1
Candidate-gene	cg01277542	chr16	55655990	1.31483	0.63106	0.0375143	0.951351	TSS1500	Island	SLC6A2
Candidate-gene	cg18007957	chr6	151690532	-0.621036	0.299111	0.0381813	0.951351	1stExon;5'UTR		ESR1
Candidate-gene	cg07380563	chr15	88914011	0.643191	0.31113	0.0390231	0.951351	TSS1500	S_Shore	MFGE8
Candidate-gene	cg21233180	chr13	110397064	-0.43363	0.210067	0.0393097	0.951351	Body		COL4A2
Candidate-gene	cg17880118	chr13	110239675	-0.221184	0.107698	0.0403193	0.951351	Body		COL4A1
Candidate-gene	cg02988288	chr1	145994624	0.902473	0.440898	0.0409881	0.951351	Body		TXNIP
Candidate-gene	cg16862498	chr11	65183171	-1.20142	0.587691	0.041244	0.951351	Body	N_Shore	CAPN1
Candidate-gene	cg07196212	chr6	151722784	0.888344	0.435145	0.0415234	0.951351	5'UTR		ESR1
Candidate-gene	cg14022656	chr13	110244693	-0.432927	0.213505	0.0429137	0.951351	Body		COL4A1
Candidate-gene	cg26478401	chr10	88990164	-0.435949	0.216621	0.0444953	0.951351	TSS1500;5'UTR	N_Shore	FAS
Candidate-gene	cg26974062	chr1	145994335	0.904581	0.451141	0.0452828	0.951351	Body		TXNIP
Candidate-gene	cg26736341	chr6	31577566	-0.503462	0.252192	0.0462278	0.951351	3'UTR	N_Shelf	TNF
Candidate-gene	cg11324259	chr8	142917959	-0.728172	0.366112	0.0470422	0.951351	TSS200		CYP11B2
Candidate-gene	cg24827336	chr6	38704568	-0.902716	0.455145	0.0476624	0.951351	TSS1500	S_Shore	GLO1
Candidate-gene	cg08861968	chr16	3068749	-0.633453	0.321573	0.0491922	0.951351	Body		IL32

## Sheet: S9
Supplementary Table 9: The suggestive differentially methylated positions associated with DC from both epigenome-wide and candidate-gene approaches. The EWAS p-value thresholds are 1e-04 and 0.05 for suggestive differentially methylated positions from epigenome-wide and canddidate-gene approach respectively; positions are based on GRCh38/hg38; FDR, false discovery rate based on multiple testing c…
Approach	CpG	chr	position	EWAS_estimate	EWAS_se	EWAS_pval	FDR	UCSC_RefGene_Group	Relation_to_UCSC_CpG_Island	gene
Epigenome-wide	cg10227358	chr17	4641852	0.0375859	0.00715655	1.92148e-07	0.0943782	TSS200	S_Shore	ALOX15
Epigenome-wide	cg16724709	chr11	130437619	-0.056719	0.0116468	1.34094e-06	0.329317			ADAMTS8;ADAMTS15
Epigenome-wide	cg21055528	chr6	31581855	0.029752	0.0063353	3.10843e-06	0.508926	Body	S_Shore	LTB
Epigenome-wide	cg02593440	chr17	39664081	-0.0307435	0.00700606	1.29329e-05	0.999991	3'UTR;TSS1500	N_Shelf	STARD3;TCAP
Epigenome-wide	cg16296829	chr1	154860060	0.0207654	0.00476559	1.48426e-05	0.999991	TSS200;Body		KCNN3
Epigenome-wide	cg16195878	chr3	63626359	-0.017556	0.0040434	1.59017e-05	0.999991			SYNPR;SNTN
Epigenome-wide	cg26081025	chr14	92104018	-0.042776	0.00985421	1.5974e-05	0.999991	Body;5'UTR	N_Shelf	ATXN3
Epigenome-wide	cg06241070	chr9	3875540	0.022149	0.00529201	3.15625e-05	0.999991	Body		GLIS3
Epigenome-wide	cg08918020	chr20	31637904	0.0216405	0.00522463	3.80137e-05	0.999991	1stExon;5'UTR	Island	COX4I2
Epigenome-wide	cg02093062	chr10	97736801	0.0228552	0.0055311	3.9651e-05	0.999991	TSS1500	N_Shore	ZFYVE27
Epigenome-wide	cg09801472	chr12	132615352	-0.0380463	0.0092306	4.14425e-05	0.999991		N_Shelf	LRCOL1;P2RX2
Epigenome-wide	cg07636991	chr7	83655975	0.0136915	0.00333952	4.54812e-05	0.999991			SEMA3E;RAD23BP2
Epigenome-wide	cg02612894	chr1	87176222	0.0499322	0.0122166	4.79724e-05	0.999991			LINC01140;RP5-1043L3.1
Epigenome-wide	cg11992736	chr19	18086735	0.0126364	0.00311343	5.40997e-05	0.999991	Body		IL12RB1
Epigenome-wide	cg08009423	chr2	207721858	-0.056235	0.0139605	6.14672e-05	0.999991	Body		CCNYL1
Epigenome-wide	cg18844229	chr14	53967846	-0.0349408	0.00869803	6.43605e-05	0.999991		S_Shelf	BMP4
Epigenome-wide	cg09730302	chr10	126906479	-0.0186269	0.00465944	6.97674e-05	0.999991	Body	Island	DOCK1
Epigenome-wide	cg23697630	chr2	42764420	0.0103812	0.00262927	8.54903e-05	0.999991	TSS200		OXER1
Epigenome-wide	cg23902439	chr2	42074958	0.0182584	0.00465162	9.39793e-05	0.999991			PKDCC
Epigenome-wide	cg12659090	chr14	101773159	0.0393298	0.0100238	9.45699e-05	0.999991	Body		PPP2R5C
Epigenome-wide	cg14446942	chr10	32959160	0.0305122	0.00777753	9.47644e-05	0.999991	TSS1500	S_Shore	ITGB1
Epigenome-wide	cg21800537	chr4	12555243	-0.00944923	0.00241072	9.61086e-05	0.999991			ECM1P2;RP11-352E6.2
Candidate-gene	cg24452282	chr6	31574964	0.0212112	0.00656531	0.0012839	0.693575	TSS1500		TNF
Candidate-gene	cg01569083	chr6	31575513	0.0185857	0.0059472	0.00184026	0.693575	TSS200		TNF
Candidate-gene	cg02577394	chr13	110470813	0.037654	0.0120997	0.00192309	0.693575	Body		COL4A2
Candidate-gene	cg26179069	chr8	120334925	-0.0271902	0.00931559	0.00361062	0.693575	Body		COL14A1
Candidate-gene	cg26626663	chr8	120125641	0.0195199	0.00675301	0.00394775	0.693575	5'UTR	S_Shore	COL14A1
Candidate-gene	cg24824075	chr4	102577771	0.0318372	0.0112844	0.00489835	0.693575	Body		NFKB1
Candidate-gene	cg07249406	chr6	38702802	-0.0367174	0.0130702	0.00508465	0.693575	Body	Island	GLO1
Candidate-gene	cg22155786	chr13	110340650	0.0175049	0.00624509	0.00518331	0.693575	Body		COL4A2
Candidate-gene	cg02027878	chr7	151014051	0.00830122	0.00296505	0.00523597	0.693575	3'UTR;Body	Island	NOS3
Candidate-gene	cg07114751	chr1	21226347	0.00544442	0.00197679	0.00601498	0.693575	Body	S_Shore	ECE1
Candidate-gene	cg27540367	chr19	41342230	-0.0241916	0.00882121	0.00623213	0.693575	Body		TGFB1
Candidate-gene	cg21370522	chr6	31575443	0.0197186	0.00725072	0.00667617	0.693575	TSS200		TNF
Candidate-gene	cg02988288	chr1	145994624	-0.0242465	0.00896709	0.00699493	0.693575	Body		TXNIP
Candidate-gene	cg01735235	chr6	151814273	-0.00752868	0.00295477	0.0110173	0.92914	Body		ESR1
Candidate-gene	cg23204070	chr12	89636960	0.0241246	0.00960656	0.0122223	0.92914	Body		ATP2B1
Candidate-gene	cg11413593	chr16	55654419	0.024568	0.00993311	0.013588	0.92914	TSS1500	N_Shore	SLC6A2
Candidate-gene	cg21233180	chr13	110397064	0.0105171	0.00427585	0.0141133	0.92914	Body		COL4A2
Candidate-gene	cg19648923	chr6	31575490	0.0200568	0.00821237	0.0148065	0.92914	TSS200		TNF
Candidate-gene	cg07694252	chr8	107428727	-0.00579223	0.00237357	0.0148867	0.92914	Body		ANGPT1
Candidate-gene	cg10457768	chr19	41342222	-0.0242169	0.00995952	0.0152493	0.92914	Body		TGFB1
Candidate-gene	cg03469869	chr13	110347997	0.0247063	0.010167	0.0153119	0.92914	Body		COL4A2
Candidate-gene	cg04049508	chr16	55502077	0.0299449	0.0123882	0.0158581	0.92914	Body		MMP2
Candidate-gene	cg11438287	chr13	110317850	-0.00240443	0.00102491	0.019215	0.971306	Body	S_Shelf	COL4A2
Candidate-gene	cg08658350	chr11	128496928	-0.007419	0.00316475	0.0193037	0.971306	Body		ETS1
Candidate-gene	cg17324980	chr19	10286168	0.0137117	0.00589606	0.020286	0.971306	3'UTR;TSS1500	N_Shore	ICAM1
Candidate-gene	cg03448202	chr1	203175937	0.0125342	0.00540599	0.0206645	0.971306	TSS200		MYBPH
Candidate-gene	cg23719916	chr15	51216046	0.0182917	0.00792753	0.0212843	0.971306	Body		CYP19A1
Candidate-gene	cg23514374	chr11	128502434	-0.0120378	0.00528539	0.023011	0.971306	Body		ETS1
Candidate-gene	cg22382805	chr13	110309248	0.00609345	0.00274966	0.0269619	0.971306	Body	S_Shore	COL4A2
Candidate-gene	cg04071701	chr7	150991022	0.0142596	0.00646847	0.0277691	0.971306	TSS200		NOS3
Candidate-gene	cg04962005	chr11	65211641	0.0221451	0.0102424	0.0309003	0.971306	3'UTR		CAPN1
Candidate-gene	cg19273683	chr1	21329555	-0.00754431	0.00350999	0.0318976	0.971306	Body		ECE1
Candidate-gene	cg22232704	chr13	110309260	0.00603563	0.00281961	0.032603	0.971306	Body	S_Shore	COL4A2
Candidate-gene	cg16514473	chr1	21324118	0.0194732	0.00912569	0.0331499	0.971306	Body		ECE1
Candidate-gene	cg07380563	chr15	88914011	-0.0135011	0.00633884	0.0334784	0.971306	TSS1500	S_Shore	MFGE8
Candidate-gene	cg02935024	chr3	133854442	-0.0234936	0.0110359	0.0335675	0.971306	Body		RAB6B
Candidate-gene	cg08458745	chr11	128552894	0.0138432	0.00650878	0.0337323	0.971306	Body	S_Shelf	ETS1
Candidate-gene	cg24662823	chr11	128480741	-0.0123932	0.0059115	0.0363493	0.971306	Body		ETS1
Candidate-gene	cg12009023	chr4	147480977	-0.0289705	0.0138207	0.0363755	0.971306	Body;1stExon;5'UTR	N_Shore	EDNRA
Candidate-gene	cg02582404	chr1	21346355	0.00389131	0.00186134	0.0368732	0.971306	TSS1500	S_Shore	ECE1
Candidate-gene	cg03111039	chr10	88991827	0.0157392	0.00755616	0.0375656	0.971306	Body;TSS1500	S_Shore	FAS
Candidate-gene	cg19978379	chr6	31574895	0.0141574	0.00683751	0.0387149	0.971306	TSS1500		TNF
Candidate-gene	cg00208912	chr1	100719693	0.0130892	0.00634477	0.0394299	0.971306	5'UTR;1stExon		VCAM1
Candidate-gene	cg19124225	chr6	31578060	0.0234591	0.0114102	0.0401018	0.971306	3'UTR	N_Shelf	TNF
Candidate-gene	cg25047252	chr3	148729090	-0.00646685	0.00320489	0.0439383	0.971306	TSS1500;5'UTR		AGTR1
Candidate-gene	cg11747695	chr13	110512620	0.00759948	0.00376654	0.0439569	0.971306	3'UTR	S_Shore	COL4A2
Candidate-gene	cg20412955	chr1	230801710	0.022478	0.0112482	0.0460085	0.971306	3'UTR		CAPN9
Candidate-gene	cg14295815	chr13	110323750	0.0209717	0.0104954	0.0460286	0.971306	Body		COL4A2
Candidate-gene	cg24917105	chr13	110507218	-0.0236203	0.0118344	0.046276	0.971306	Body		COL4A2
Candidate-gene	cg14112935	chr16	55655538	0.00674299	0.00341307	0.0485325	0.971306	TSS200;TSS1500	N_Shore	SLC6A2
Candidate-gene	cg17746288	chr11	128480823	-0.00380299	0.0019294	0.0490536	0.971306	Body		ETS1
Candidate-gene	cg19793598	chr3	133896754	-0.0199529	0.010131	0.0492345	0.971306	TSS1500	S_Shore	RAB6B
Candidate-gene	cg24401193	chr13	110344381	0.0231125	0.0117371	0.0492701	0.971306	Body		COL4A2
Candidate-gene	cg14584085	chr3	186841359	-0.028494	0.0144768	0.0493768	0.971306	TSS1500		ADIPOQ
Candidate-gene	cg10199067	chr13	110413252	0.0110059	0.00559484	0.049504	0.971306	Body		COL4A2
Candidate-gene	cg24636057	chr13	110306557	-0.0164466	0.00836318	0.0495737	0.971306	TSS1500;Body	Island	COL4A1;COL4A2

## Sheet: S10
Supplementary Table 10: The suggestive differentially methylated positions associated with PTC1 from both epigenome-wide and candidate-gene approaches. The EWAS p-value thresholds are 1e-04 and 0.05 for suggestive differentially methylated positions from epigenome-wide and canddidate-gene approach respectively; positions are based on GRCh38/hg38; FDR, false discovery rate based on multiple testin…
Approach	CpG	chr	position	EWAS_estimate	EWAS_se	EWAS_pval	FDR	UCSC_RefGene_Group	Relation_to_UCSC_CpG_Island	gene
Epigenome-wide	cg15682617	chr3	38548373	-1.44724	0.320496	7.29126e-06	0.999986	3'UTR		SCN5A
Epigenome-wide	cg04824394	chr12	25993616	-3.2391	0.743528	1.49936e-05	0.999986	5'UTR		RASSF8
Epigenome-wide	cg14969899	chr14	104103245	-1.68393	0.389375	1.72612e-05	0.999986	Body	Island	ASPG
Epigenome-wide	cg08089030	chr4	67928835	3.00701	0.699648	1.94307e-05	0.999986	Body		TMPRSS11A
Epigenome-wide	cg13855454	chr12	47838576	-3.06021	0.716363	2.17843e-05	0.999986			RP5-1057I20.2;VDR
Epigenome-wide	cg06720397	chr12	125030035	-3.18432	0.759748	3.09206e-05	0.999986			BRI3BP
Epigenome-wide	cg27074113	chr11	61166598	-0.861772	0.205707	3.11859e-05	0.999986			VPS37C;AP000437.3
Epigenome-wide	cg09677560	chr19	1319244	-0.826838	0.197498	3.15562e-05	0.999986		S_Shelf	AC005330.2
Epigenome-wide	cg23976037	chr16	5611471	-1.84066	0.451443	5.02531e-05	0.999986	Body		LINC01570
Epigenome-wide	cg21249091	chr2	172339813	0.840042	0.206368	5.16848e-05	0.999986			AC104088.1
Epigenome-wide	cg07022764	chr14	104103183	-1.37187	0.339002	5.71108e-05	0.999986	Body	Island	ASPG
Epigenome-wide	cg20682650	chr1	172352057	-2.30145	0.571003	6.11209e-05	0.999986	Body		DNM3
Epigenome-wide	cg18001457	chr1	229692496	-1.009	0.251356	6.54131e-05	0.999986			RP11-108F13.2
Epigenome-wide	cg00283037	chr9	42706946	-2.25086	0.568307	8.16093e-05	0.999986			RP11-175I6.5
Epigenome-wide	cg02616786	chr10	133465644	0.832462	0.211155	8.79341e-05	0.999986	Body	S_Shore	LOC619207
Epigenome-wide	cg16523372	chr19	29873276	2.66339	0.676916	9.07885e-05	0.999986		Island	CTD-2057D4.2
Epigenome-wide	cg24585451	chr6	112363032	-2.22743	0.566781	9.25194e-05	0.999986		S_Shore	KRT18P65
Epigenome-wide	cg16541154	chr8	141255934	-0.904121	0.230848	9.77273e-05	0.999986	TSS1500	S_Shore	SLC45A4
Epigenome-wide	cg01429549	chr2	44299405	-1.4963	0.382221	9.84387e-05	0.999986	Body		SLC3A1
Candidate-gene	cg07390013	chr1	230702549	-0.436144	0.125921	0.000562094	0.724539	3'UTR		AGT
Candidate-gene	cg21533052	chr13	110446380	-2.8529	0.939968	0.00248461	0.987206	Body		COL4A2
Candidate-gene	cg17864156	chr17	34255810	-1.04101	0.345392	0.00266195	0.987206	Body		CCL2
Candidate-gene	cg23719916	chr15	51216046	-1.62465	0.551669	0.00332607	0.987206	Body		CYP19A1
Candidate-gene	cg21571784	chr1	159713840	-1.5849	0.567685	0.00536899	0.987206	Body		CRP
Candidate-gene	cg26423470	chr3	133852161	-1.11776	0.417468	0.0075741	0.987206	Body		RAB6B
Candidate-gene	cg02558625	chr13	110299072	-0.539596	0.203894	0.00829851	0.987206	Body		COL4A1
Candidate-gene	cg17028652	chr10	114045684	1.528	0.590278	0.00981616	0.987206	3'UTR;1stExon	Island	ADRB1
Candidate-gene	cg25344142	chr1	230746858	2.12106	0.822528	0.0100995	0.987206	TSS1500		CAPN9
Candidate-gene	cg00801068	chr13	110268979	-1.74924	0.681154	0.0104126	0.987206	Body	S_Shelf	COL4A1
Candidate-gene	cg17090754	chr13	110454729	-1.5338	0.601892	0.0110164	0.987206	Body	N_Shelf	COL4A2
Candidate-gene	cg23470025	chr6	117426341	0.347546	0.137571	0.0117241	0.987206	TSS1500		ROS1
Candidate-gene	cg06106063	chr13	77976805	-0.848992	0.344664	0.0139841	0.987206	TSS1500		EDNRB
Candidate-gene	cg22950163	chr16	55479614	1.89943	0.775659	0.0145532	0.987206	1stExon	Island	MMP2
Candidate-gene	cg22379175	chr6	117337509	-0.404208	0.166078	0.0151637	0.987206	Body		ROS1
Candidate-gene	cg06178492	chr13	110183327	-1.73575	0.71578	0.0155363	0.987206	Body		COL4A1
Candidate-gene	cg09284708	chr6	39934159	1.0857	0.448067	0.0156172	0.987206	Body	Island	MOCS1
Candidate-gene	cg22757824	chr13	110307840	-1.61621	0.679025	0.0175439	0.987206	TSS1500;5'UTR	Island	COL4A1;COL4A2
Candidate-gene	cg24065451	chr11	128549618	0.552889	0.236998	0.0199083	0.987206	Body	Island	ETS1
Candidate-gene	cg08556772	chr13	110424796	-1.06477	0.456777	0.0200049	0.987206	Body		COL4A2
Candidate-gene	cg21356536	chr6	39934560	2.16678	0.956416	0.0237548	0.987206	TSS200	Island	MOCS1
Candidate-gene	cg08030438	chr16	55496947	1.03071	0.455489	0.0239187	0.987206	Body		MMP2
Candidate-gene	cg18671950	chr15	48644757	2.2494	0.998831	0.0245986	0.987206	Body	Island	FBN1
Candidate-gene	cg01879211	chr15	51243186	-2.02706	0.919694	0.0278124	0.987206	5'UTR		CYP19A1
Candidate-gene	cg08113064	chr2	177252339	0.556646	0.253721	0.0285353	0.987206	Body;5'UTR		NFE2L2
Candidate-gene	cg27130075	chr13	110282979	-0.536967	0.245924	0.0292993	0.987206	Body		COL4A1
Candidate-gene	cg03519481	chr16	55671318	-1.67478	0.76912	0.0297406	0.987206	Body		SLC6A2
Candidate-gene	cg07404365	chr8	37966755	0.795829	0.373825	0.0335774	0.987206	TSS200	S_Shore	ADRB3
Candidate-gene	cg23989409	chr11	128541252	-0.813068	0.383228	0.0341841	0.987206	Body		ETS1
Candidate-gene	cg02587116	chr1	230791828	-1.58922	0.753903	0.035351	0.987206	Body		CAPN9
Candidate-gene	cg21602531	chr13	110382394	-1.13382	0.538441	0.0355458	0.987206	Body	N_Shelf	COL4A2
Candidate-gene	cg00401233	chr1	169620320	1.13919	0.54206	0.035909	0.987206	Body		SELP
Candidate-gene	cg20123403	chr13	110229482	-0.40871	0.195081	0.0364866	0.987206	Body		COL4A1
Candidate-gene	cg26213453	chr15	88912630	-0.283177	0.135651	0.037164	0.987206	Body	N_Shore	MFGE8
Candidate-gene	cg17541528	chr13	110307304	1.0088	0.485482	0.038042	0.987206	TSS200;5'UTR;1stExon	Island	COL4A1;COL4A2
Candidate-gene	cg03704061	chr1	230747555	-1.22491	0.591858	0.0388188	0.987206	1stExon		CAPN9
Candidate-gene	cg17096979	chr1	230746112	0.280491	0.13654	0.0402826	0.987206	TSS1500		CAPN9
Candidate-gene	cg12600978	chr1	230795312	-1.08879	0.531837	0.0409708	0.987206	Body		CAPN9
Candidate-gene	cg03432181	chr1	21245260	1.22509	0.60227	0.0422788	0.987206	Body		ECE1
Candidate-gene	cg05698732	chr13	110164261	-1.11373	0.555594	0.0453546	0.987206	Body		COL4A1
Candidate-gene	cg20330521	chr8	120204772	-1.44563	0.722454	0.04574	0.987206	Body		COL14A1
Candidate-gene	cg05480191	chr13	110475362	-0.287455	0.143922	0.0461404	0.987206	Body		COL4A2

## Sheet: S11
Supplementary Table 11: The suggestive differentially methylated positions associated with PTC2 from both epigenome-wide and candidate-gene approaches. The EWAS p-value thresholds are 1e-04 and 0.05 for suggestive differentially methylated positions from epigenome-wide and canddidate-gene approach respectively; positions are based on GRCh38/hg38; FDR, false discovery rate based on multiple testin…
Approach	CpG	chr	position	EWAS_estimate	EWAS_se	EWAS_pval	FDR	UCSC_RefGene_Group	Relation_to_UCSC_CpG_Island	gene
Epigenome-wide	cg05954192	chr11	57289140	1.03731	0.226865	5.6039e-06	0.96535			TNKS1BP1
Epigenome-wide	cg17067139	chr10	78409116	0.695491	0.152565	5.97307e-06	0.96535			RP11-90J7.3;LINC00856
Epigenome-wide	cg18389827	chr14	92953103	-1.40908	0.315507	9.14037e-06	0.96535	Body		ITPK1
Epigenome-wide	cg12893697	chr11	970390	-0.351595	0.0801354	1.30378e-05	0.96535	Body		AP2A2
Epigenome-wide	cg01421119	chr1	211382392	-0.990504	0.229873	1.84966e-05	0.96535	TSS1500	N_Shore	C1orf97
Epigenome-wide	cg25263238	chr10	96271994	1.17894	0.274369	1.95024e-05	0.96535	TSS1500		BLNK
Epigenome-wide	cg24177832	chr6	105137801	-0.873865	0.204612	2.1869e-05	0.96535	TSS1500;Body	S_Shore	BVES;BVES-AS1
Epigenome-wide	cg01056590	chr1	226953593	0.814009	0.190767	2.2238e-05	0.96535	5'UTR		CABC1
Epigenome-wide	cg06064525	chr11	970665	-0.449367	0.105561	2.32416e-05	0.96535	Body		AP2A2
Epigenome-wide	cg09510752	chr5	135190484	-0.972019	0.231972	3.10423e-05	0.96535		N_Shore	C5orf66
Epigenome-wide	cg13250243	chr16	50880038	-0.788662	0.188642	3.23412e-05	0.96535			CTD-2034I21.1;LINC02187
Epigenome-wide	cg24410064	chr7	7182420	1.92271	0.463813	3.76212e-05	0.96535	TSS200	Island	C1GALT1
Epigenome-wide	cg26749650	chr21	17438363	1.03596	0.250368	3.88802e-05	0.96535	TSS1500		LINC01549
Epigenome-wide	cg16373817	chr4	168559195	0.240906	0.0584132	4.11919e-05	0.96535	Body		PALLD
Epigenome-wide	cg00689685	chr6	32172036	0.222495	0.0541173	4.34965e-05	0.96535	5'UTR		AGPAT1
Epigenome-wide	cg01297321	chr7	148962674	-0.836018	0.203666	4.47108e-05	0.96535			RNY4
Epigenome-wide	cg04372674	chr7	30911767	-1.62043	0.395677	4.65438e-05	0.96535	TSS200		AQP1
Epigenome-wide	cg01284033	chr10	68526897	-0.704892	0.172335	4.75554e-05	0.96535	Body	N_Shore	SLC25A16
Epigenome-wide	cg07508429	chr7	44409091	0.689106	0.170303	5.71903e-05	0.96535	Body		NUDCD3
Epigenome-wide	cg11088471	chr21	36712982	-0.419681	0.103751	5.74945e-05	0.96535	Body	S_Shelf	SIM2
Epigenome-wide	cg23508184	chr12	132187343	1.25674	0.311119	5.88731e-05	0.96535		N_Shelf	RP13-977J11.2
Epigenome-wide	cg23958539	chr18	11955559	2.58057	0.642621	6.49819e-05	0.96535			RP11-820I16.2;IMPA2
Epigenome-wide	cg16465844	chr6	13295751	1.50458	0.374871	6.55551e-05	0.96535	TSS200		LOC100130357
Epigenome-wide	cg24639972	chr4	78737073	2.36652	0.590144	6.65175e-05	0.96535			RP11-109G23.1
Epigenome-wide	cg22314155	chr3	4989193	1.94057	0.485545	7.03117e-05	0.96535		S_Shore	BHLHE40
Epigenome-wide	cg16836675	chr17	54904493	0.186568	0.0467933	7.31636e-05	0.96535	Body	S_Shelf	TOM1L1
Epigenome-wide	cg02741522	chr13	99085111	-0.617864	0.156483	8.5754e-05	0.96535	Body	N_Shore	DOCK9
Epigenome-wide	cg02189252	chr15	76962090	0.672278	0.171294	9.44848e-05	0.96535			RCN2;RN7SL278P
Epigenome-wide	cg09114153	chr11	2301100	1.36954	0.348975	9.45778e-05	0.96535	Body;TSS1500		C11orf21;TSPAN32
Epigenome-wide	cg11537406	chr11	125062729	-0.484578	0.123596	9.60563e-05	0.96535	TSS1500	N_Shore	SLC37A2
Epigenome-wide	cg11809826	chr6	168518222	2.53339	0.647337	9.88686e-05	0.96535	Body	Island	SMOC2
Candidate-gene	cg22275864	chr8	37965045	-0.981412	0.269466	0.000288291	0.371606	Body	Island	ADRB3
Candidate-gene	cg11769360	chr5	96879313	1.67118	0.500007	0.00087033	0.560928	5'UTR		ERAP2
Candidate-gene	cg07954324	chr8	142917915	0.739346	0.238939	0.00204313	0.575545	TSS200		CYP11B2
Candidate-gene	cg07062156	chr8	107445026	0.934638	0.303477	0.00214414	0.575545	Body		ANGPT1
Candidate-gene	cg25876087	chr7	74054769	1.86394	0.609534	0.00230425	0.575545	ExonBnd;Body		ELN
Candidate-gene	cg08146932	chr1	21231894	1.80631	0.599705	0.00267903	0.575545	Body		ECE1
Candidate-gene	cg09500876	chr14	75983029	-1.04568	0.372813	0.00515889	0.772724	TSS1500	Island	TGFB3
Candidate-gene	cg05698732	chr13	110164261	-1.02459	0.372319	0.00606197	0.772724	Body		COL4A1
Candidate-gene	cg12460254	chr1	21303234	0.808959	0.29622	0.00645756	0.772724	Body		ECE1
Candidate-gene	cg18574822	chr1	21262893	1.15561	0.425361	0.00673793	0.772724	Body		ECE1
Candidate-gene	cg01421256	chr4	147531614	-1.61797	0.615324	0.00872002	0.772724	5'UTR;Body		EDNRA
Candidate-gene	cg16514473	chr1	21324118	1.09587	0.41771	0.00887261	0.772724	Body		ECE1
Candidate-gene	cg15868692	chr13	110353227	0.952694	0.363223	0.00888857	0.772724	Body		COL4A2
Candidate-gene	cg00292925	chr15	48416809	0.378085	0.144667	0.00913455	0.772724	Body		FBN1
Candidate-gene	cg20583095	chr6	151806786	0.288167	0.110893	0.00953638	0.772724	5'UTR;TSS1500	N_Shore	ESR1
Candidate-gene	cg19256458	chr1	21299104	1.09199	0.420542	0.00959161	0.772724	Body		ECE1
Candidate-gene	cg01779903	chr5	148826084	-0.696413	0.273523	0.0110844	0.832578	TSS1500	N_Shore	ADRB2
Candidate-gene	cg15471278	chr3	133852046	1.90866	0.759705	0.0121926	0.832578	Body		RAB6B
Candidate-gene	cg17413252	chr6	131812054	1.23368	0.492557	0.0124596	0.832578	Body	S_Shelf	ENPP1
Candidate-gene	cg07114383	chr17	63484388	1.13565	0.458617	0.0134876	0.832578	TSS1500;Body		ACE
Candidate-gene	cg04887675	chr13	110304415	-0.24493	0.0990632	0.0136301	0.832578	Body	N_Shelf	COL4A1
Candidate-gene	cg15258722	chr13	110150227	-1.22162	0.497147	0.014216	0.832578	3'UTR		COL4A1
Candidate-gene	cg01916429	chr15	51298390	0.38011	0.156052	0.0150815	0.832578	5'UTR		CYP19A1
Candidate-gene	cg20288788	chr22	30536387	-0.765222	0.319063	0.0167026	0.832578	Body		SEC14L6
Candidate-gene	cg09993711	chr14	64279412	0.234862	0.0993061	0.0182717	0.832578	Body		ESR2
Candidate-gene	cg04286193	chr1	230747423	1.17155	0.496447	0.0185263	0.832578	5'UTR;1stExon		CAPN9
Candidate-gene	cg03694391	chr13	110447752	0.784869	0.333496	0.0188462	0.832578	Body		COL4A2
Candidate-gene	cg27540367	chr19	41342230	-0.949436	0.406663	0.0198113	0.832578	Body		TGFB1
Candidate-gene	cg09267046	chr1	159713558	1.67982	0.719638	0.0198347	0.832578	Body		CRP
Candidate-gene	cg20553577	chr13	110475725	1.18331	0.509275	0.0204074	0.832578	Body		COL4A2
Candidate-gene	cg00268085	chr13	110362039	0.446357	0.192736	0.0208213	0.832578	Body		COL4A2
Candidate-gene	cg19978379	chr6	31574895	0.727892	0.315133	0.0211593	0.832578	TSS1500		TNF
Candidate-gene	cg12320196	chr1	230795343	1.42069	0.615818	0.021315	0.832578	Body		CAPN9
Candidate-gene	cg12118187	chr15	51318538	1.02354	0.447169	0.0223485	0.838481	5'UTR		CYP19A1
Candidate-gene	cg04656101	chr20	46016376	0.768834	0.337791	0.0231119	0.838481	3'UTR	S_Shore	MMP9
Candidate-gene	cg27333178	chr4	102503262	0.194793	0.0872717	0.0258954	0.838481	5'UTR	S_Shore	NFKB1
Candidate-gene	cg00379467	chr4	147480722	-0.375469	0.169167	0.0267376	0.838481	TSS200	N_Shore	EDNRA
Candidate-gene	cg17664577	chr20	46013476	-0.608849	0.275865	0.0275997	0.838481	Body	Island	MMP9
Candidate-gene	cg01386493	chr8	37967012	-0.294434	0.133995	0.0282884	0.838481	TSS1500	S_Shore	ADRB3
Candidate-gene	cg24072600	chr6	117425968	-0.250823	0.115121	0.0296457	0.838481	TSS200		ROS1
Candidate-gene	cg12054772	chr13	110258985	0.609427	0.279992	0.0298099	0.838481	Body		COL4A1
Candidate-gene	cg22647018	chr1	230713774	1.04751	0.485618	0.0313038	0.838481	5'UTR		AGT
Candidate-gene	cg25047252	chr3	148729090	0.316668	0.147375	0.0319629	0.838481	TSS1500;5'UTR		AGTR1
Candidate-gene	cg14783091	chr1	21238483	1.31815	0.618048	0.0332554	0.838481	Body		ECE1
Candidate-gene	cg15239695	chr11	128471116	-0.587066	0.276743	0.0342071	0.838481	Body		ETS1
Candidate-gene	cg15224444	chr7	74026359	-0.410206	0.194371	0.0351387	0.838481	TSS1500		ELN
Candidate-gene	cg18089931	chr6	38703589	0.182752	0.08662	0.0351919	0.838481	TSS1500	S_Shore	GLO1
Candidate-gene	cg13284946	chr15	88910440	0.590771	0.280592	0.0355705	0.838481	Body;5'UTR	N_Shelf	MFGE8
Candidate-gene	cg01956420	chr13	110307322	-0.659252	0.314561	0.0364221	0.838481	TSS200;5'UTR;1stExon	Island	COL4A1;COL4A2
Candidate-gene	cg19916212	chr13	77919069	0.910825	0.435977	0.037016	0.838481	TSS1500;5'UTR	Island	EDNRB
Candidate-gene	cg14988790	chr1	159713584	1.11782	0.536154	0.0374038	0.838481	Body		CRP
Candidate-gene	cg20325131	chr16	55655940	-0.611611	0.29466	0.0382528	0.838481	1stExon;5'UTR;TSS1500	Island	SLC6A2
Candidate-gene	cg21587001	chr8	107254525	1.25745	0.606673	0.038527	0.838481	Body		ANGPT1
Candidate-gene	cg09931511	chr4	102596688	0.373943	0.181468	0.0396659	0.838481	Body		NFKB1
Candidate-gene	cg24615088	chr14	75983039	-0.5496	0.267398	0.0401751	0.838481	TSS1500	Island	TGFB3
Candidate-gene	cg18922609	chr11	128495414	-0.696073	0.339938	0.0409279	0.838481	Body		ETS1
Candidate-gene	cg11893488	chr13	110492118	0.900598	0.440206	0.0411045	0.838481	Body		COL4A2
Candidate-gene	cg17690263	chr7	150993882	0.954982	0.467066	0.0412248	0.838481	1stExon;Body		NOS3
Candidate-gene	cg25578781	chr11	128576176	0.353205	0.173773	0.0424339	0.838481	5'UTR		ETS1
Candidate-gene	cg17864156	chr17	34255810	-0.477091	0.236395	0.0439123	0.838481	Body		CCL2
Candidate-gene	cg11128391	chr13	110221767	0.489528	0.243095	0.0443801	0.838481	Body		COL4A1
Candidate-gene	cg02013203	chr16	55488864	0.913553	0.455996	0.0454767	0.838481	Body		MMP2
Candidate-gene	cg05063632	chr13	110509597	-0.4361	0.218057	0.0458521	0.838481	Body	N_Shelf	COL4A2
Candidate-gene	cg23898555	chr4	102614366	0.653905	0.328303	0.0467431	0.838481	Body		NFKB1
Candidate-gene	cg05121110	chr1	21292992	-0.459913	0.231168	0.0469919	0.838481	TSS1500;Body	S_Shelf	ECE1
Candidate-gene	ch.6.2949012F	chr6	151723382	1.02179	0.513839	0.0471011	0.838481	5'UTR		ESR1
Candidate-gene	cg11247706	chr7	74041375	1.11887	0.563116	0.0472789	0.838481	Body		ELN
Candidate-gene	cg11235951	chr12	4368580	0.206399	0.104573	0.0487651	0.838481	3'UTR	N_Shore	FGF23
Candidate-gene	cg23721124	chr11	128503886	-0.482297	0.244647	0.0490299	0.838481	Body		ETS1
Candidate-gene	cg07668693	chr16	55702207	0.477022	0.242537	0.0495594	0.838481	Body		SLC6A2

[truncated: 23 more sheets: S13, S14, S15, S16, S17, S18, S19, S21, S22, S23, S24, S25, S26, S27, S28, S30, S31, S32, S33, S34 …]
